# Supplementary material for: Magnesium Transporters as Crucial Regulators of Bacterial Survival and Pathogenicity
Source: Microorganisms. 2026 May 1;14(5):1033. doi: 10.3390/microorganisms14051033 (PMC13209247; doi:10.3390/microorganisms14051033)
Supplement: Supplementary file 1 [file microorganisms-14-01033-s001.zip]

Archive with 9 entries (7 files):
- microorganisms-4251839-supplementary/
- microorganisms-4251839-supplementary/Supplementary_materials/
- microorganisms-4251839-supplementary/Supplementary_materials/.DS_Store
- microorganisms-4251839-supplementary/Supplementary_materials/Supplementary_Data_Legends.pdf
- microorganisms-4251839-supplementary/Supplementary_materials/Supplementary_Data_S1.png
- microorganisms-4251839-supplementary/Supplementary_materials/Supplementary_Data_S2.png
- microorganisms-4251839-supplementary/Supplementary_materials/Supplementary_Data_S3-1.pdf
- microorganisms-4251839-supplementary/Supplementary_materials/Supplementary_Data_S3-2.xlsx
- microorganisms-4251839-supplementary/Supplementary_materials/Supplementary_Figure_S1.pdf
