# Supplementary material for: Magnesium Transporters as Crucial Regulators of Bacterial Survival and Pathogenicity
Source: Microorganisms. 2026 May 1;14(5):1033. doi: 10.3390/microorganisms14051033 (PMC13209247; doi:10.3390/microorganisms14051033)
Supplement: Supplementary file 1 [file microorganisms-14-01033-s001.zip › microorganisms-4251839-supplementary/Supplementary_materials/Supplementary_Data_S3-2.xlsx]

## Sheet: Sheet1
>tr|Q14L95|Q14L95_SPICI Magnesium-transporting ATPase, P-type 1 OS=Spiroplasma citri OX=2133 GN=yloB PE=3 SV=1
MAKIITKFKGNNKEFKGRKKEIGFLKTDEIKQISQFSQSEILEHFELKNFGLTYDEAEEM
GKKYGDNSQEKMKFHWFKHFLKVLLNPFNIVLALIATYNIISYFALGGDSFEVIGVIIIA
IMIIISATIAYVQDIRSFFVTKKLTDLVSNTITVIRLEDDEKVSEVSVKNNTSLIREAKE
LEIHELVPGDLIYLSSGDMVPADVRILWSNELFINQSSLTGESLPVEKHASYNRHKASLL
ELENICYTGTSVVSGSAIAVVIGVGPETYYATISKTLQAKPPENSFNRGIKRTTWLLLSF
MFVMVPIVFVINGITKNDWLSALLFAISVAVGLTPEMLPMIVTSNLARGASRMSKAKVVV
KKLEAIQNLGAIDVLCTDKTGTLTNDKIELVDYQLLDNKKDDRLLTYLYLNSYFQTGLKN
PLDKAIIHYIDNHHLSSFKDDYQKIDEIPFDFNRRKLTVVVSGKDKHHTLICKGAIEEII
KNCTRIEYKGKVEKITEEHLRMIFATAERMNSEGLRVIGLAYNHGHDADTYYSTKDEKNL
IFYGFFSFLDKPKPSAAKMIQLLRKNGVQLKILTGDNEQVTRAICDRVHLKIRGVITGDY
IEKLSEFELRDVVEQNNIFVKLNPLQKAKIITALKQNQHVVGFMGDGINDAPVLRQSDVA
ISVDNATDIAKEASDIILLEKSLLVMEKGIIQGRQIFGNILKYIKITIASNFGNVLSILI
ASAWLPFHPMMPIQILFQNLLYDVSQLAVAFDKVDVDFLSKPQTWTTKDILPFVFVNGPV
SSIFDVLTFVVTGYYFGVLANPQHITAEQITLFQTCWFVEGLVTQTLIVQMYRTRKIPFF
QSMPSWQLLVSSIVVILIGITLPFTLLGPKLSLAPLPAMYFAFFTALVIGYCLMSQGVKD
LYIKIFKRWL
>tr|A0A0F2DG52|A0A0F2DG52_STRMT Magnesium-transporting ATPase, P-type 1 OS=Streptococcus mitis OX=28037 GN=pacL_2 PE=3 SV=1
MKTTKERLATAIHTSLNETLSFYKTSLTGLTGEQVEKNRDLYGENTITKGQEDSILKKIY
ESIINPFTIILLVIAVISLVTNVWLAKPGQEDPTTSIIIVVLVLISGGIRFVQELRSDKA
ATNLSKMIVNTATVIRQGEIQEVPIDDLVVGDVVKLSAGDMIPADLLLFESRDFFVQQSG
LTGESESVEKLALTKAIVQQSDSLLEAEALAFMGTNVLSGSAKAVVLAVGDDTMMGAIEQ
TLNTYDEPTSFEREMNSISWLLIRLMLVMVPIVFLSNGLTDGDWLEAGVFALSVGVGLTP
EMLPMIITASLAKGSIIMAKEKVVIKKLNAIQDLGAIDILCTDKTGTLTQDEIVLEYPLD
IHGRLDLTVLRRAYLNSYFQTGLKNLMDRAIIKRTEKEAKEHTLLQNLAQTFQKIDELPF
DFERRRMSVIVKDEHEVVSLVTKGALEEMLTISSYAEYQGVITPLTDVIREEILAEVRQL
NQQGLRVLGVAYKSGLREGHAYTVDDEGDMILTGYLAFLDPPKPSAAPAIKALLEHGVQT
KILTGDNEKVTQAVCEKVGLDINQMLLGSEIDQMSDQELAQAVEEVTVFAKLSPDQKARI
ILQFKANGHAVGYMGDGINDAPSMKVADVGISVDTAVDIAKETADVILLDKDLMVLEKGL
VEGRKVYANMTKYIKMTVSSNFGNILSLLVSGIFLPFLPMAPVHLIILNLVYDLSCIALP
FDKVDKDFLRNPHIWEAKSITRFMVWMGPISSAFDILTFILLYFIIVPMTTGQAYVHGAE
SAVGFIVLFQTGWFIESMWSQTMVIHMLRSAKIPFLQSRPAWLVLVTTLLAAAFVTFLPY
SPLASLLHLTPLKSIYFIFLLFIIILYMISVTIVKKIYIKKYQEWL
>tr|A0AAX2HZE9|A0AAX2HZE9_YERPE Magnesium-transporting ATPase, P-type 1 OS=Yersinia pestis OX=632 GN=mgtB PE=3 SV=1
MRKLEKTDANRSNNKKPFAIALEAKNSLEQTLFKLNTHLNGLTEEDARERLELYGINQVA
HEKAPPAFLQLLAAFNNPFIFVLIILASISFFTDYWLPLQEGGETDLIGVSIIVTMVLIS
GLLRFWQEYRTNKAAEALKSMVRTTATVLRRGHYGAKPTQQEIPINQLVPGDIILLSAGD
MIPADLRLINSRDLFVSQAILTGEAIPVEKYDAMGCVSSKSVDAGAGSEGELLELSNICL
MGTNVASGTAMGVVVATGGHTYFGSLAKSIVGTRAQTAFDRGVNSVSWLLIRFMLVMVPI
VLLINGFTKGDWTEAALFALAVAVGLTPEMLPMIVSSNLAKGAIAMARRKVVVKRLNAIQ
NFGAMDVLCTDKTGTLTQDRIILEHHLDVSGCNDNKVLQLAWLNSFHQSGMRNLMDQAVI
KFSRGKPEIEALRNFNKVDELPFDFIRRRLSIVVKDAQQQQHLICKGAVEEMLSICTHVR
EGDDIFPLDAARRATLQALATQYNEDGFRVLLLATRELGAQVSPVPLNIDDERDLVVQGL
LTFLDPPKESAAAAIAALRENGVAVKVLTGDNPIITAKICRDVGLEPGEPLNGRDIEAMD
EATLAREVELRTVFTKLTPLQKSRVLKMLQSNGHTVGFLGDGINDAPALRDADVGISVDT
GTDIAKESADIILLEKDLMVLEAGVIKGRETFGNIIKYLNMTASSNFGNVFSVLVASAFI
PFLPMLAIHLLLQNLMYDISQLSLPWDKMDKEFLRKPRKWDAKNIGRFMLWVGPTSSIFD
ITTYALMWFVFAANSVEHQALFQSGWFIEGLLSQTLVVHMLRTQKIPFIQSTAALPVLLT
TGLIMAIGIYIPFSPLGTLVGLEPLPWQYFPWLAGTLICYCVVAQLMKRFYIRRFGEWL
>tr|Q8Z2J1|Q8Z2J1_SALTI Magnesium-transporting ATPase, P-type 1 OS=Salmonella typhi OX=90370 GN=mgtB PE=3 SV=1
MTDMNIENRKLNRPASENDKQHKKVFPIEAEAFHSPEETLARLNSHRQGLTIEEAGERLK
VYGRNEVAHEQVPPVLVQLLQAFNNPFIYVLMALAGVSFITDYWLPLRRGEETDLTGVLI
ILTMVSLSGLLRFWQEFRTNRAAQALKKMVRTTATMLRRGPGNIGAVQEEIPIEELVPGD
VVFLAAGDLVPADVRLLASRDLFISQLILSGESLPVEKYDVMADVAGKDSEQLPDKDKSL
LDLGNICLMGTNVTSGRAQAVVVATGSRTWFGSLAKSIVGTRTQTAFDRGVNSVSWLLIR
FMLIMVPVVLLINGFSKGDWVEASLFALAVAVGLTPEMLPMIVSSNLAKGAIAMSRRKVI
VKRLNAIQNFGAMDVLCTDKTGTLTQDNIFLEHHLDVSGVKSSRVLMLAWLNSSSQSGAR
NVMDRAILRFGEGRIAPSTKARFIKRDELPFDFVRRRVSVLVEDAQHGDRCLICKGAVEE
MMMVATHLREGDRVVALTETRRELLLAKTEDYNAQGFRVLLIATRKLDGSGNNPTLSVED
ETELTIEGMLTFLDPPKESAGKAIAALRDNGVAVKVLTGDNPVVTARICLEVGIDTHDIL
IGTQVEAMSDAELASEVEKRAVFARLTPLQKTRILQALQKNGHTVGFLGDGINDAPALRD
ADVGISVDSAADIAKESSDIILLEKDLMVLEEGVIKGRETFGNIIKYLNMTASSNFGNVF
SVLVASAFIPFLPMLAIHLLIQNLMYDISQLSLPWDKMDKEFLRKPRKWDAKNIGRFMLW
IGPTSSIFDITTFALMWYVFAANNVEAQALFQSGWFIEGLLSQTLVVHMLRTQKIPFIQS
RATLPVLLTTGLIMAIGIYIPFSPLGAMVGLEPLPLSYFPWLVATLLSYCLVAQGMKRFY
IKRFGQWF
>tr|A0A0H2WV21|A0A0H2WV21_SALPA Magnesium-transporting ATPase, P-type 1 OS=Salmonella paratyphi A (strain ATCC 9150 / SARB42) OX=295319 GN=mgtB PE=3 SV=1
MTDMNIENRKLNRPASENDKQHKKVFPIEAEAFHSPEETLARLNSHRQGLTIEEAGERLK
VYGRNEVAHEQVPPVLVQLLQAFNNPFIYVLMALAGVSFITDYWLPLRRGEETDLTGVLI
ILTMVSLSGLLRFWQEFRTNRAAQALKKMVRTTATVLRRGPGNIGAVQEEIPIEELVPGD
VVFLAAGDLVPADVRLLASRDLFISQSILSGESLPVEKYDVMADVAGKDSEQLPDKDKSL
LDLGNICLMGTNVTSGRAQAVVVATGSRTWFGSLAKSIVGTRTQTAFDRGVNSVSWLLIR
FMLIMVPVVLLINGFSKGDWVEASLFALAVAVGLTPEMLPMIVSSNLAKGAIAMSRRKVI
VKRLNAIQNFGAMDVLCTDKTGTLTQDNIFLEHHLDVSGVKSSRVLMLAWLNSSSQSGAR
NVMDRAILRFGEGRIAPSTKARFIKRDELPFDFVRRRVSVLVEDAQHGDRCLICKGAVEE
MMMVATHLREGDRVVALTETRRELLLAKTEDYNAQGFRVLLIATRKLDGSGNNPTLSVED
ETELTIEGMLTFLDPPKESAGKAIAALRDNGVAIKVLTGDNPVVTARICLEVGIDTHDIL
TGTQVEAMSDAELASEVEKRAVFARLTPLQKTRILQALQKNGHTVGFLGDGINDAPALRD
ADVGISVDSAADIAKESSDIILLEKDLMVLEEGVIKGRETFGNIIKYLNMTASSNFGNVF
SVLVASAFIPFLPMLAIHLLIQNLMYDISQLSLPWDKMDKEFLRKPRKWDAKNIGRFMLW
IGPTSSIFDITTFALMWYVFAANNVEAQALFQSGWFIEGLLSQTLVVHMLRTQKIPFIQS
RATLPVLLTTGLIMAIGIYIPFSPLGAMVGLEPLPLSYFPWLVATLLSYCLVAQGMKRFY
IKRFGQWF
>tr|A0A0H3NN23|A0A0H3NN23_SALTS Magnesium-transporting ATPase, P-type 1 OS=Salmonella typhimurium (strain SL1344) OX=216597 GN=mgtB PE=3 SV=1
MTDMNIENRKLNRPASENDKQHKKVFPIEAEAFHSPEETLARLNSHRQGLTIEEASERLK
VYGRNEVAHEQVPPALIQLLQAFNNPFIYVLMALAGVSFITDYWLPLRRGEETDLTGVLI
ILTMVSLSGLLRFWQEFRTNRAAQALKKMVRTTATVLRRGPGNIGAVQEEIPIEELVPGD
VVFLAAGDLVPADVRLLASRDLFISQSILSGESLPVEKYDVMADVAGKDSEQLPDKDKSL
LDLGNICLMGTNVTSGRAQAVVVATGSRTWFGSLAKSIVGTRTQTAFDRGVNSVSWLLIR
FMLIMVPVVLLINGFSKGDWVEASLFALAVAVGLTPEMLPMIVSSNLAKGAIAMSRRKVI
VKRLNAIQNFGAMDVLCTDKTGTLTQDNIFLEHHLDVSGVKSSRVLMLAWLNSSSQSGAR
NVMDRAILRFGEGRIAPSTKARFIKRDELPFDFVRRRVSVLVEDAQHGDRCLICKGAVEE
MMMVATHLREGDRVVALTETRRELLLAKTEDYNAQGFRVLLIATRKLDGSGNNPTLSVED
ETELTIEGMLTFLDPPKESAGKAIAALRDNGVAVKVLTGDNPVVTARICLEVGIDTHDIL
TGTQVEAMSDAELASEVEKRAVFARLTPLQKTRILQALQKNGHTVGFLGDGINDAPALRD
ADVGISVDSAADIAKESSDIILLEKDLMVLEEGVIKGRETFGNIIKYLNMTASSNFGNVF
SVLVASAFIPFLPMLAIHLLIQNLMYDISQLSLPWDKMDKEFLRKPRKWDAKNIGRFMLW
IGPTSSIFDITTFALMWYVFAANNVEAQALFQSGWFIEGLLSQTLVVHMLRTQKIPFIQS
RATLPVLLTTGLIMAIGIYIPFSPLGAMVGLEPLPLSYFPWLVATLLSYCLVAQGMKRFY
IKRFGQWF
>tr|A0A6C7HVY5|A0A6C7HVY5_SALEP Magnesium-transporting ATPase, P-type 1 OS=Salmonella enteritidis PT4 (strain P125109) OX=550537 GN=mgtB PE=3 SV=1
MTDMNIENRKLNRPASENDKQHKKVFPIEAEAFHSPEETLARLNSHRQGLTIEEASERLK
VYGRNEVAHEQVPPALIQLLQAFNNPFIYVLMALAGVSFITDYWLPLRRGEETDLTGVLI
ILTMVSLSGLLRFWQEFRTNRAAQALKKMVRTTATVLRRGPGNIGAVQEEIPIEELVPGD
VVFLAAGDLVPADVRLLASRDLFISQSILSGESLPVEKYDVMADVAGKDSEQLPDKDKSL
LDLGNICLMGTNVTSGRAQAVVVATGSRTWFGSLAKSIVGTRTQTAFDRGVNSVSWLLIR
FMLIMVPVVLLINGFSKGDWVEASLFALAVAVGLTPEMLPMIVSSNLAKGAIAMSRRKVI
VKRLNAIQNFGAMDVLCTDKTGTLTQDNIFLEHHLDVSGVKSSRVLMLAWLNSSSQSGAR
NVMDRAILRFGEGRIAPSTKARFIKRDELPFDFVRRRVSVLVEDAQHGDRCLICKGAVEE
MMMVATHLREGDRVVALTETRRELLLAKTEDYNAQGFRVLLIATRKLDGSGNNPTLSVED
ENELTIEGMLTFLDPPKESAGKAIAALRDNGVAVKVLTGDNPVVTARICLEVGIDTHDIL
TGTQVEAMSDAELAAEVEKRAVFARLTPLQKTRILQALQKNGHTVGFLGDGINDAPALRD
ADVGISVDSAADIAKESSDIILLEKDLMVLEEGVIKGRETFGNIIKYLNMTASSNFGNVF
SVLVASAFIPFLPMLAIHLLIQNLMYDISQLSLPWDKMDKEFLRKPRKWDAKNIGRFMLW
IGPTSSIFDITTFALMWYVFAANNVEAQALFQSGWFIEGLLSQTLVVHMLRTQKIPFIQS
RATLPVLLTTGLIMAIGIYIPFSPLGAMVGLEPLPLSYFPWLVATLLSYCLVAQGMKRFY
IKRFGQWF
>tr|A0A9X8RMH2|A0A9X8RMH2_CLODI Magnesium-transporting ATPase, P-type 1 OS=Clostridioides difficile OX=1496 GN=mgtB PE=3 SV=1
MNKKENRMAIRQTVEKAVIRDEQNRRIQFAATNPIKEVLKKLHTTLRGLEVDEVSVSRAK
YGTNKVTHEKKKSLAKRLVGAFINPFTAILFCLALVSTITDMIFPYFSLFGSVPEDFDSL
TVVIILTMVFISGTLRFVQESRSGNAAEKLLAMITTTCTVTRRNYEKKELPMDDLVVGDI
VHLSAGDMIPADVRILDAKDLFVSQASLTGESEPIEKTPNVSAQKESVTDYTNIAFMGSN
VISGSATAVVVCVGDHTLFGSMASAVAGEAVETSFTKGVNAVSWVLIRFMLIMVPLVFFV
NGITKGDWLAAFLFGVSIAVGLTPEMLPMIVTTCLAKGAVSMSKKQTIVKNLNSIQNFGA
IDILCTDKTGTLTQDKVVLEYHLNVNGEDDTRVLRHAYLNSYFQTGYKNLMDLAIIHKTE
EEEAADSRLIDLSENYVKVDEIPFDFTRRRLTTVVQDNKGKTQMVTKGAVEEMLSICAFA
ECNGGVQPLTDDVRYRILETVDNLNDKGFRVLAIAQKSNPSPIGAFGVKDECDMVLIGYL
AFLDPPKESTADAIKALKDHGVITKILTGDNDKVTRTICKQVGLEVRNMLLGSDLEQMGD
AELARVAESTDVFAKLTPDQKARVVSVLRENGHTVGFMGDGINDAAAMKAADIGISVDTA
VDVAKESADIILLEKDLMVLEQGIIEGRKTYANMIKYIKMTASSNFGNMFSVLAASALLP
FLPMMSVHLIFLNLIYDLSCTAIPWDNVDEEFITKPRKWDASSVGSFMIWIGPTSSIFDF
TTYIFMYFVFCPLFVSNGVLFNDLPAHFSGAELAMLQAQYIGMFQAGWFVESMWSQTLVI
HMIRTPKLPFVQSRASAPVTLLTMTGIIVLTIIPFTVFGTMLGFVALPAAYFAYLIPCIL
LYMTLATSLKKAYVRHFGELL
>tr|A0A3S5AXW9|A0A3S5AXW9_SERRU Magnesium-transporting ATPase, P-type 1 OS=Serratia rubidaea OX=61652 GN=mgtB PE=3 SV=1
MTFFKNKTHRHSQGHESYAIAQEAKNSIDQTLAQLNCNRLGLTQDDAQERLAYYGANQVA
HEKAPHALLQLLGAFNNPFIFVLMVLAAISFFTDYWLPAQRGEETDLTGVIIILIMVTLS
GLLRFWQEYRTNKAAEALKSMVRTTATVLRRSSFSTQPLVVEIPLRELVPGDIIQLSAGD
MVPADVRLLSSRDLFISQAILTGEAIPIEKYDTLGSVSQKSCDAAAASESQLLELSNICL
MGTNVASGTASAVVVATGGQTYFGSLAKSIVGSRAQTAFDRGVNSVSGLLIRFMLVMVPV
VLLINGFTKGDWGEAALFALAVAVGLTPEMLPMIVSSNLAKGAIAMSRRKVVVKRLNAIQ
NFGAMDVLCTDKTGTLTQDRIILEHHLDAGGASDRQVLYLAWLNSFHQSGMKNLMDQAIV
RFGRGKPGIEALGRYSKVDELPFDFIRRRLSIVVQDERQQQLLICKGAVEEMLAIASHVQ
EGDSRVALDEPRRAALLALANQYNEDGFRVLLLATRELGEQGCTLPLSVDDERDLVIRGL
LTFLDPPKESALAAIGALQEHGVAVKVLTGDNPVITCKICRDVGLEPGVPLSGPQIELMD
DRRLAQEVELRTVFTKLTPLQKSRVLKTLQANGHTVGFLGDGINDAPALRDADVGISVDS
GTDIAKESADIILLEKDLMVLEEGVIKGRETFGNIIKYLNMTASSNFGNVFSVLVASAFI
PFLPMLAIHLLIQNLMYDISQLSLPWDKMDKEFLRKPRKWDAKNIGRFMIWIGPTSSIFD
ITTYALMWFVFAANSVEHQALFQSGWFIEGLLSQTLVVHMLRTQKIPFIQSTAALPVLLM
TGLVMAVGIYIPFSPLGAWVGLQPLPWEYFPWLAATLVSYCVVAQLMKRFYIRRFGAWL
>tr|A0A072ZWW3|A0A072ZWW3_PSEAI Magnesium-transporting ATPase, P-type 1 OS=Pseudomonas aeruginosa OX=287 GN=mgtB PE=3 SV=1
MSVATQRNTQLDTERRNDRLSMRAAREAQNSLETTLTNVRGRQDGLDQAEAAARLHADGP
NEVAHDRPPHVLVQLLQAFNNPFIYVLMTLSAISFFTDFWLPLQDGEETDLTGVIIVLCM
VLVSGLMRFWQEYRSGKAAEALKAMVRNTATVLRRDERGMRGELREIPMGELVVGDIVRL
SAGDMIPADIRLIESRDLFISQAVLTGEALPVEKYDTLGAVREKSAKRIAADQQDLLELP
NICFMGTNVVSGTATAVVVATGARTYFGSLARSIVGSRAQTAFDRGVNSVSWLLIRFMLV
MVPIVLLINGFTKGDWTEAFMFALAVAVGLTPEMLPMIVSANLAKGAVAMSRRKVVVKRL
NAIQNFGAMDVLCTDKTGTLTQDRIILEHHVDVAGRRCDRVLQMAWLNSFHQSGMKNLMD
RAVVAFVEQNPRITPSDAWRKVDELPFDFVRRRLSVILEGKDGEHLLVCKGAVEEMLEIA
TRVHQDGVDLPLDEERRRALLALAEQYNRDGFRVLLLGTRSLSRTESQAQYGASDERDLV
IAGLLTFLDPPKETAGPAIAALRENGVAVKVLTGDNPVVSAKICREVGLDVGEPLLGRDI
DLMDDATLQRLAEERTVFAKLTPLQKSRVLKALQGNGHTVGFLGDGINDAPALRDADVGI
SVDSGTDIAKESADIILLEKSLMVLEEGVIKGRETFGNIMKYLNMTASSNFGNVFSVLVA
SAFIPFLPMLAIHLLLQNLMYDISQLSLPWDKMDKEFLAKPRKWDSKNIGRFMVWIGPTS
SIFDITTYALMWFVFAANSPEMQSLFQSGWFIEGLLSQTLVVHMLRTQKIPFIQSTAALP
VMLMTGLVMALGIYVPFSPLGAMVGLQPLPWEYFPWLVGTLLCYCVTAQTMKTLYIRRFG
QWF
>tr|A0A0C5PHH3|A0A0C5PHH3_SALET Magnesium-transporting ATPase, P-type 1 OS=Salmonella enterica subsp. enterica serovar Orion OX=399586 GN=mgtB PE=3 SV=1
MTDMNIENRKLNRPASENDKQHKKVFPIEAEAFHSPEETLARLNSHRQGLTIEEASERLK
VYGRNEVAHEQVPPALIQLLQAFNNPFIYVLMALAGVSFITDYWLPLRRGEETDLTGVLI
ILTMVSLSGLLRFWQEFRTNKAAQALKKMVRTTATVLRRGPGNIGAVQEEIPIEELVPGD
VVFLAAGDLVPADVRLLASRDLFISQSILSGESLPVEKYDVMADVAGKDSEQLPDKDKSL
LDLGNICLMGTNVTSGRAQAVVVATGSRTWFGSLAKSIVGTRTQTAFDRGVNSVSWLLIR
FMLIMVPVVLLINGFSKGDWVEASLFALAVAVGLTPEMLPMIVSSNLAKGAIAMSRRKVI
VKRLNAIQNFGAMDVLCTDKTGTLTQDNIFLEHHLDVSGVKSSRVLMLAWLNSSSQSGAR
NVMDRAILRFGEGRIAPSTKARFIKRDELPFDFVRRRVSVLVEDAQHGDRCLICKGAVEE
MMMVATHLREGDRVVALTETRRELLLAKTEDYNAQGFRVLLIATRKLDGSGNNPTLSVED
ENELTIEGMLTFLDPPKESAGKAIAALRDNGVAVKVLTGDNPVVTARICLEVGIDTHDIL
TGTQVEAMSDAELAAEVEKRAVFARLTPLQKTRILQALQKNGHTVGFLGDGINDAPALRD
ADVGISVDSAADIAKESSDIILLEKDLMVLEEGVIKGRETFGNIIKYLNMTASSNFGNVF
SVLVASAFIPFLPMLAIHLLIQNLMYDISQLSLPWDKMDKEFLRKPRKWDAKNIGRFMLW
IGPTSSIFDITTFALMWYVFAANNVEAQALFQSGWFIEGLLSQTLVVHMLRTQKIPFIQS
RATLPVLLTTGLIMAIGIYIPFSPLGAMVGLEPLPLSYFPWLVATLLSYCLVAQGMKRFY
IKRFGQWF
>tr|A0A379Z881|A0A379Z881_SERMA Magnesium-transporting ATPase, P-type 1 OS=Serratia marcescens OX=615 GN=mgtB PE=3 SV=1
MTQINERMRRRDKDAAAYAIAQEATNSIAQTLANLKCNRNGLTQDDADERLEQFGANQVA
HDKAPHALIQLIKAFNNPFIFVLMVLAAISFFTDYWLPRQNGEETELTGVIIILTMVTLS
GLLRFWQEYRTNKAAEALKSMVRTTATVLRRSSYSAHPLTLEVPIRELVPGDIIQLSAGD
MVPADVRLIASRDLFISQAILTGEAIPIEKYDAMGNVAQKSSEGEVSSENALLELSNICL
MGTNVASGTATAVVVATGGRTYFGSLAKSIVGSRAQTAFDRGVNSVSWLLIRFMLVMVPV
VLLINGFTKGDWSEAALFALAVAVGLTPEMLPMIVSSNLAKGAIAMSRRKVVVKRLNAIQ
NFGAMDVLCTDKTGTLTQDRIILEHHIDVTGARDNEVLHLAWLNSFHQSGMKNLMDQAVI
RFGRGKPGIEALGRFSKVDELPFDFVRRRLSIVVADENGKQQLICKGAVEEMLEIATHVR
EGDKTLELDDARRAALQALAREYNEDGFRVLVLATRELDAQRPAEPLSVADERDMVVQGL
LTFLDPPKESAQQAIAALQENGVTVKVLTGDNPVITCKICRDVGLEPGEPLSGLQIEQMD
DEELAREVEQRTVFTKLTPLQKSRVLKMLQSNGHTVGFLGDGINDAPALRDADVGISVDT
GTDIAKESADIILLEKNLMVLEEGVIKGRETFGNIIKYLNMTASSNFGNVFSVLVASAFI
PFLPMLAIHLLIQNLMYDISQLSLPWDKMDKEFLRKPRKWDAKNIGRFMLWIGPTSSIFD
ITTYALMWYVFAANSVEHQALFQSGWFIEGLLSQTLVVHMLRTQKIPFIQSTAALPVLLT
TGLVMALGIYIPFSPLGALVGLQPLPWEYFPWLAATLVSYCVVAQLMKRFYIRRFGEWL
>tr|A0A379TRC0|A0A379TRC0_SALER Magnesium-transporting ATPase, P-type 1 OS=Salmonella enterica subsp. arizonae OX=59203 GN=mgtB PE=3 SV=1
MTDMNIENRKLNRPASENDKQHKKVFPIEAEAFHSPEQTLARLNSHHQGLTTEEASERLK
VYGRNEVAHEQVPPVLIQLLQAFNNPFIYVLMALAAVSFVTDYWLPLRRGEETDLTGVLI
ILTMVSLSGLLRFWQEFRTNKAAQALKSMVRTTATVSRRGPGNIGAVQEEIPIEELVPGD
VVFLAAGDLVPADVRLLESRDLFISQSILSGESLPVEKYDVMADVTGKDSEQLPDKDKSL
LDLGNICLMGTNVTSGRAQAVVVATGNRTWFGSLAKSIVGTRTQTAFDRGVNSVSWLLIR
FMLVMVPVVLLINGFSKGDWVEASLFALAVAVGLTPEMLPMIVSSNLAKGAIAMSRRKVI
VKRLNAIQNFGAMDVLCTDKTGTLTQDNIFLEHHLDVDGVKNSRVLMLAWLNSSSQSGAR
NVMDRAVLRFGEGRIAPSTKTRFAKLDELPFDFVRRRVSVLVEDVQYGDKSLICKGAVEE
MLMASTHLREGDRVVPLTETRRELLLAKTEDYNAQGFRVLLVATRKLDGSAAHRPLSTED
EKELTIEGMLTFLDPPKESAGKAISALRDNGVAVKVLTGDNPVVTARICLEVGIDAHDIL
TGTQVEAMSDVELEAEVEKREVFARLTPLQKTRILKALQKNGHTVGFLGDGINDAPALRD
ADVGISVDSAADIAKESSDIILLEKDLMVLEEGVIKGRETFGNIIKYLNMTASSNFGNVF
SVLVASAFIPFLPMLAIHLLIQNLMYDISQLSLPWDKMDKEFLRKPRKWDAKNIGRFMLW
IGPTSSIFDITTFALMWYVFAANNVEAQALFQSGWFIEGLLSQTLVVHMLRTQKIPFIQS
RATLPVLLTTGLIMAIGVYIPFSPLGAMVGLEPLPLSYFPWLVATLLSYCLVAQGMKRFY
IKRFGQWF
>tr|A0A3E5G6G4|A0A3E5G6G4_9BACE Magnesium-transporting ATPase, P-type 1 OS=Bacteroides faecis OX=674529 GN=mgtB PE=3 SV=1
MVWKKRLRSSQYTFNSEKVFLVATQPSKSIYSYLQTTKLGLTQGEVQERQSIYGRNEVIH
EQKKNPFILFIRTFINPFIGVLTGLAIISLLLDVLMAEPGEQEWTGVIIISSMVLFSAVL
RFWQEWKANEATDSLMKMVKNTCLAKRAGEREEEIDITELVPGDIVYLAAGDMIPADIRI
IDSKDLFISQASLTGESEPIEKFPEVQGQQFRKGSVIELDNICYMGSNVISGAAKGIVFE
TGNKTYLGTIAKSLVGHRATTAFDKGISKVSFLLIRFMLVMVPFVFFVNGFTKGDWFEAF
IFAISVAVGLTPEMLPMIVTANLSKGAITMSKKKTIVKNLNAIQNFGAMDILCTDKTGTL
TCDKIVLEKYINADGSDDNSKRILRHAYFNSYFQTGLRNLMDKAILSHVRELNLEHLKDD
YTKVDEIPFDFTRRRMSVVIEDRQGKRQIITKGAVEEILDVCSYAEFNGQIHPLTDALKT
KAQKISEEMNRQGMRVLAVSQKSFIEKDCNFAIEDEKEMVLIGYLAFLDPPKPSVAEAIE
QLYTHGVVVKILSGDNDIVVKAIARQVGIDTSHSLSGLEVEEMDDTALKEAVKNTTLFSK
LTPFQKTYIISLLQEQGNTVGFLGDGINDAGALRQSDIGISVDSAVDIAKESADIILLEK
DLMVLEDGVLEGRKTFGNINKYIKMTASSNFGNMFSVMFASAFLPFLPMMPIHLLIQNLL
YDISQTTIPFDRMDPEFLKKPRKWDASDLSRFMIYIGPISSIFDIITYLVMWYVFSCNTP
EHQTLFQTGWFVEGLLSQTLIVHMIRTRKIPFIQSRATWPVMGLTLLVMAIGIIIPFTSF
GRSIGLTALPLGYFLWLPGILLSYCILTQLVKSWYIRKFARWL
>tr|A0A0E1NLU5|A0A0E1NLU5_YEREN Magnesium-transporting ATPase, P-type 1 OS=Yersinia enterocolitica OX=630 GN=mgtB PE=3 SV=1
MTKFQKTGTARSNNNKKPFTIALEAKNSLDQTLSKLNANLNGLTEEDARERLELYGLNEV
AHEKAPAALIQLLAAFNNPFIFVLMILAAISFVTDYWLPLQRGEETDLVGVSIIVTMVLI
SGLLRFWQEYRTNKAAEALKSMVRTTATVLRRSSHSAQPAKQEIAIKQLVPGDIILLSAG
DMIPADLRLIKSRDLFISQAILTGEAIPIEKYDAMGAIAPKSVEADASSESELLELSNIC
LMGTNVASGTAMAVVVATGGHTYFGSLAKSIVGNRAQTAFDRGVNSVSWLLIRFMLVMVP
IVLLINGFTKGDWGEAALFALAVAVGLTPEMLPMIVSSNLAKGAIAMSRRKVVVKRLNAI
QNFGAMDVLCTDKTGTLTQDRIILEHHLDARGSNDGRILQLAWLNSFHQSGMRNLMDQAV
IKFSRGKPEIDALRSFNKVDELPFDFIRRRLSIVVKDEQQHQTLICKGAVEEMLSICTHV
REGDAIYPLDETRRTSLLALATQYNEDGFRVLLLATRELGTQLSELPLNIDDERELVVQG
LLTFLDPPKESAEAAIAALRENGVAVKVLTGDNPIITAKICRDVGLEPGEPLSGLDIENM
DDVTLAREVELRTVFTKLTPLQKSRVLKVLQSNGHTVGFLGDGINDAPALRDADVGISVD
TGTDIAKESADIILLEKNLMVLEEGVIKGRETFGNIIKYLNMTASSNFGNVFSVLVASAF
IPFLPMLAIHLLLQNLMYDISQLSLPWDKMDKEFLRKPRKWDAKNIGRFMLWIGPTSSIF
DITTFALMWFVFAANSVEHQALFQSGWFIEGLLSQTLVVHMLRTQKIPFIQSTAALPVLL
TTGVIMAIGIYIPFSPLGTLVGLQPLPWQYFPWLAGTLISYCVVAQLMKQFYIRRFGKWF
>tr|A0A9P1V3D4|A0A9P1V3D4_YEREN Magnesium-transporting ATPase, P-type 1 OS=Yersinia enterocolitica OX=630 GN=mgtB PE=3 SV=1
MTKFQKTGTARSNNNKKPFTIALEAKNSLDQTLSKLNANLNGLTEEDAKERLELYGLNEV
AHEKAPPALIQLLAAFNNPFIFVLMILAAISFVTDYWLPLQRGEETDLVGVSIIVTMVLI
SGLLRFWQEYRTNKAAEALKSMVRTTATVLRRSSHSAQPAKQEIAIKQLVPGDIILLSAG
DMIPADLRLIKSRDLFISQAILTGEAIPIEKYDAMGAIAPKSVEADASSESELLELSNIC
LMGTNVASGTAMAVVVATGGHTYFGSLAKSIVGNRAQTAFDRGVNSVSWLLIRFMLVMVP
IVLLINGFTKGDWSEAALFALAVAVGLTPEMLPMIVSSNLAKGAIAMSRRKVVVKRLNAI
QNFGAMDVLCTDKTGTLTQDRIILEHHLDARGSNDSRILQLAWLNSFHQSGMRNLMDQAV
IKFSRGKSEIDALRSFNKVDELPFDFIRRRLSIVVKDEQQHQTLICKGAVEEMLSICTHV
REGDDIYPLDETRRTSLLALATQYNEDGFRVLLLATRELGTQLSELPLNIDDERELVVQG
LLTFLDPPKESAEAAIAALRENGVAVKVLTGDNPIITAKICRDVGLEPGEPLSGLDIENM
DDVTLAREVELRTVFTKLTPLQKSRVLKMLQSNGHTVGFLGDGINDAPALRDADVGISVD
TGTDIAKESADIILLEKNLMVLEEGVIKGRETFGNIIKYLNMTASSNFGNVFSVLVASAF
IPFLPMLAIHLLLQNLMYDISQLSLPWDKMDKEFLRKPRKWDAKNIGRFMLWIGPTSSIF
DITTFALMWFVFAANSVEHQALFQSGWFIEGLLSQTLVVHMLRTQKIPFIQSTAALPVLL
TTGVIMAIGIYIPFSPLGTLVGLQPLPWQYFPWLAGTLISYCVVAQLMKQFYIRRFGKWF
>tr|A0A0T9LYK0|A0A0T9LYK0_YERIN Magnesium-transporting ATPase, P-type 1 OS=Yersinia intermedia OX=631 GN=mgtB PE=3 SV=1
MTQFKKTATGRSNNRKPFAIAQEAKNSLDQTLSKLNANLNGLTEEDARERLELYGINQVA
HEKAPPALVQLLAAFNNPFIFVLMILAAISFFTDYWLPLQHGEETDLVGASIIVTMVLIS
GLLRFWQEYRTNKAAEALKSMVRTTATVLRRSSHSAQPAKQEIAIKQLVPGDIILLSAGD
MIPADLRLIKSKDLFISQAILTGEAIPIEKYDAMGTISSKSVDAEVNSESELLELSNICL
MGTNVASGTAMAVVVATGGHTYFGSLAKSIVGTRAQTAFDRGVNSVSWLLIRFMLVMVPI
VLLINGFTKGDWTEAALFALAVAVGLTPEMLPMIVSSNLAKGAIAMSRRKVVVKRLNAIQ
NFGAMDVLCTDKTGTLTQDRIILEHHLDASGSNDSKVLQLAWLNSFHQSGMRNLMDQAVI
KFSRGKPEIDALRSFNKVDELPFDFIRRRLSIVVKDEQQHQRLICKGAVEEMLSICTQVR
EGDKIYPLDDARRAKLLALATQYNEDGFRVLLLATRELGTQISELPLNIADECDLVVQGL
LTFLDPPKESAEAAITALRENGVAVKVLTGDNPIITAKICRDVGLEPGEPLSGRDIEGMD
DETLAREVELRTVFTKLTPLQKSRVLKMLQSNGHTVGFLGDGINDAPALRDADVGISVDT
GTDIAKESADIILLEKNLMVLEEGVIIGRETFGNIIKYLNMTASSNFGNVFSVLVASAFI
PFLPMLAIHLLLQNLMYDISQLSLPWDKMDKEFLRKPRKWDAKNIGRFMLWIGPTSSIFD
ITTYALMWFVFAANSVEHQALFQSGWFIEGLLSQTLVVHMLRTQKIPFIQSTAALPVLLT
TGLVMAIGIYIPFSPLGALVGLQPLPWQYFPWLAGTLISYCVVAQMMKQFYIRRFGEWL
>tr|A0A0C5PHC0|A0A0C5PHC0_SALET Magnesium-transporting ATPase, P-type 1 OS=Salmonella enterica subsp. enterica serovar Adelaide OX=29473 GN=mgtB PE=3 SV=1
MTDMNIENRKLNRPASENDKQHKKVFPIEAEAFHSPEETLARLNSHRQGLTIEEASERLK
VYGRNEVAHEQVPPVLVQLLQAFNNPFIYVLMALAGVSFITDYWLPLRRGEETDLTGVLI
ILTMVSLSGLLRFWQEFRTNRAAQALKKMVRTTATVLRRGPGNIGAVQEEIPIEELVPGD
VVFLAAGDLVPADVRLLASRDLFISQSILSGESLPVEKYDVMADVAGKDSEQLPDKDKSL
LDLGNICLMGTNVTSGRAQAVVVATGSRTWFGSLAKSIVGTRTQTAFDRGVNSVSWLLIR
FMLIMVPVVLLINGFSKGDWVEASLFALAVAVGLTPEMLPMIVSSNLAKGAIAMSRRKVI
VKRLNAIQNFGAMDVLCTDKTGTLTQDNIFLEHHLDVSGVKSSRVLMLAWLNSSSQSGAR
NVMDRAILRFGEGRIAPSTKARFIKRDELPFDFVRRRVSVLVEDTQHGDRCLICKGAVEE
MMMVATHLREGDRVVALTETRRELLLAKTEDYNAQGFRVLLIATRKLDGSGNNPTLSVED
ETELTIEGMLTFLDPPKESAGKAIAALRDNGVAVKVLTGDNPVVTARICLEVGIDTHDIL
TGTQVEAMSDAELASEVEKRAVFARLTPLQKTRILQALQKNGHTVGFLGDGINDAPALRD
ADVGISVDSAADIAKESSDIILLEKDLMVLEEGVIKGRETFGNIIKYLNMTASSNFGNVF
SVLVASAFIPFLPMLAIHLLIQNLMYDISQLSLPWDKMDKEFLRKPRKWDAKNIGRFMLW
IGPTSSIFDITTFALMWYVFAANNVEAQALFQSGWFIEGLLSQTLVVHMLRTQKIPFIQS
RATLPVLLTTGLIMAIGIYIPFSPLGAMVGLEPLPLSYFPWLVATLLSYCLVAQGMKRFY
IKRFGQWF
>tr|A0A653ANT3|A0A653ANT3_9CLOT Magnesium-transporting ATPase, P-type 1 OS=Clostridium neonatale OX=137838 GN=mgtB PE=3 SV=1
MKNNNLNYIDENLLKVSRLTNEVVLENMGTSMNGFQDERVEELREIYGENKISHEKPDSA
LKRIFDAFVNPFTIVLFLLAIISLFTDVILVSKKDHDFTSIIIMTMMVTISGVLCFVQET
RSNNSAKKLKEMVKTTVAAERNGKKEISLEEVVPGDIIYLAAGDMIPADLRILVAKDLFV
AQSALTGESEPVEKCFEPMINEAQTPLECTNIGFMGTNVISGTAIGVVIATGDNTYFSTM
AKGITEKKVLTSFDKGVNSVSWLLIKFMMVMVPIVFFVNGFTKGDWLQAFLFALSVAVGL
TPEMLPMIVTTNLAKGAVQMAKKKTVVKSLNSIQNFGAMDVLCTDKTGTLTQDKVVLEYH
LDIHGNEDMRVLRHAFLNSYYQTGLKNLMDIAILEYADNASFKVLIDQYVKVDEIPFDFN
RRRMSVVIKDTSGKTQLITKGAVEEMLQISKYAEYKGNVEVLTDEIKEEILETVEKLNKE
GMRVIGIAQKNNPSVQGVFSVNDECEMVLMGYLAFLDPPKESTKAAVEALKNYGVAVKIL
TGDNDEVTRCICRQVGIKADKILLGSDIDEMDDELLAAEVEEVSIFAKLSPNQKGRIVSV
LRENGHIVGFMGDGINDALAMKKADVGISVDTAVDIARESADIILLEKDLMVLEDGVIEG
RRTFGNIIKYIKMTASSNFGNMFSVLVASIALPFLPMLPIQILILNLIYDISCISIPWDN
VDKDYLQVPRKWDASSIGKFMLWIGPTSSLFDIVTYAVMFFIICPMVCHGGYNDYGVNKT
LFMAVFNAGWFVESLCSQTMVIHIIRTAKIPFINSRASGAVILSTIIAITVGIAIQYTSI
GRALQMVSMPIMYFGWLIVILLCYIIVASAIKEVYKKYYGEFL
>tr|A0A0C5Q2P7|A0A0C5Q2P7_SALET Magnesium-transporting ATPase, P-type 1 OS=Salmonella enterica subsp. enterica serovar Bredeney OX=134047 GN=mgtB PE=3 SV=1
MTDMNIENRKLNRPASENDKQHKKVFPIEAEAFHSPEETLARLNSHRQGLTIEEASERLK
VYGRNEVAHEQVPPVLVQLLQAFNNPFIYVLIALAGVSFITDYWLPLRRGEETDLTGVLI
ILTMVSLSGLLRFWQEFRTNRAAQALKKMVRTTATVLRRGPGNIGAVQEEIPIEELVPGD
VVFLAAGDLVPADVRLLASRDLFISQSILSGESLPVEKYDVMADVAGKDSEQLPDKDKSL
LDLGNICLMGTNVTSGRAQAVVVATGSRTWFGSLAKSIVGTRTQTAFDRGVNSVSWLLIR
FMLIMVPVVLLINGFSKGDWVEASLFALAVAVGLTPEMLPMIVSSNLAKGAIAMSRRKVI
VKRLNAIQNFGAMDVLCTDKTGTLTQDNIFLEHHLDVSGVKSSRVLMLAWLNSSSQSGAR
NVMDRAILRFGEGRIAPSTKARFVKRDELPFDFVRRRVSVLVEDTQHGDRCLICKGAVEE
MMMVATHLREGDRVVALTETRRELLLAKTEDYNAQGFRVLLIATRKLDGSGNNPTLSVED
ETELTIEGMLTFLDPPKESAGKAIAALRDNGVAVKVLTGDNPVVTARICLEVGIDTHDIL
TGTQVEAMSDAELASEVEKRAVFARLTPLQKTRILQALQKNGHTVGFLGDGINDAPALRD
ADVGISVDSAADIAKESSDIILLEKDLMVLEEGVIKGRETFGNIIKYLNMTASSNFGNVF
SVLVASAFIPFLPMLAIHLLIQNLMYDISQLSLPWDKMDKEFLRKPRKWDAKNIGRFMLW
IGPTSSIFDITTFALMWYVFAANNVEAQALFQSGWFIEGLLSQTLVVHMLRTQKIPFIQS
RATLPVLLTTGLIMAIGIYIPFSPLGAMVGLEPLPLSYFPWLVATLLSYCLVAQGMKRFY
IKRFGQWF
>tr|A0A9W3SEZ8|A0A9W3SEZ8_BACTU Magnesium-transporting ATPase, P-type 1 OS=Bacillus thuringiensis OX=1428 GN=mgtB PE=3 SV=1
MFNLQRQETKHAYEQDSMKTNNELLVEIATQDVISALKLLETTQDGLSKQEVARRLSLYG
PNEIAHNKMAPWYIQFLLAFKNPFIFVLLALGALSFFTDDIQGTIVVSAMVLLSATIRFS
QEFRSQKAADKLKAMVRTTASVFRINGFVHETKNVTNLNRNYTTEIPIEELVPGDIISLS
AGDIVPADVRVVSAKDLFVNQSSLTGEALPVEKYEHCYHTENKHILPKNMKKNYNPLDME
NLCFMGTNIVSGSAKAVVISTSTDTYFGSLANKVIGKRVETSFDKGVNKVSWLLITFMLI
MAPIVLLINGFTKGDWQEAFFFAIAVAVGLTPEMLPMIVTANLAKGAVNMSKQKVIVKQL
NSIQNLGAMNILCTDKTGTLTEDKVVLVRHLDSNGNKCNRVLQFAYLNSFYQTGLKNLID
KAVIKHTEENNTFDPSAFQKLDEIPFDFARRRMSVIVKDISGEHTMVCKGAVEEILSICN
YTEVDKKIVTLTEEIRSNVKKLSETLNSEGMRVIAVAYKKDRNINDKEYAVKDETDMILA
GYIGFLDPPKPSAAAAIQALQKHGVQVKILTGDNEIVTRKVCKEVGLDIGEPILGYEIDS
LPDKALAKLAEETTVFAKLNPMQKSRIIHALQGNGHTVGYMGDGINDAVALREADVGISV
DTATDIAKEASDIILLEKSLTILEAGIVEGRTTFGNILKYIKMTASSNFGNVFSVLVASA
FIPFLPMLAIHLLIQNLLYDISQLSIPWDKMDKEFLEKPRKWDTANLRNFIICIGPISSI
FDIITYVVMWNVFGANTPSEQSLFQSGWFVVGLLTQTLIVHMIRTQKIPFIQSVASTPVV
LLTALIMAIGIYIPFSPLGAAVGLQALPLSYFPWLVGILLGYAFLTQFLKKLYIKKFHSW
L
>tr|A0A0T9WH95|A0A0T9WH95_SALET Magnesium-transporting ATPase, P-type 1 OS=Salmonella enterica subsp. enterica serovar Bovismorbificans OX=58097 GN=mgtB PE=3 SV=1
MTDMNIENRKLNRPASENDKQHKKVFPIEAEAFHSPEETLARLNSHRQGLTIEEASERLK
VYGRNEVAHEQVPPALIQLLQAFNNPFIYVLMALAGVSFITDYWLPLRRGEETDLTGVLI
ILTMVSLSGLLRFWQEFRTNRAAQALKKMVRTTATVLRRGPGNIGAVQEEIPIEELVPGD
VVFLAAGDLVPADVRLLASRDLFISQSILSGESLPVEKYDVMADVAGKDSEQLPDKDKSL
LDLGNICLMGTNVTSGRAQAVVVATGSRTWFGSLAKSIVGTRTQTAFDRGVNSVSWLLIR
FMLIMVPVVLLINGFSKGDWVEASLFALAVAVGLTPEMLPMIVSSNLAKGAIAMSRRKVI
VKRLNAIQNFGAMDVLCTDKTGTLTQDNIFLEHHLDVSGVKSSRVLMLAWLNSSSQSGAR
NVMDRAILRFGEGRIAPSTKARFIKRDELPFDFVRRRVSVLVEDTQHGDRCLICKGAVEE
MMMVATHLREGDRVVALTETRRELLLAKTEDYNAQGFRVLLIATRKLDGSGNNPTLSVED
ETELTIEGMLTFLDPPKESAGKAIAALRDNGVAVKVLTGDNPVVTARICLEVGIDTHDIL
TGTQVEAMSDAELAFEVEKRAVFARLTPLQKTRILQALQKNGHTVGFLGDGINDAPALRD
ADVGISVDSAADIAKESSDIILLEKDLMVLEEGVIKGRETFGNIIKYLNMTASSNFGNVF
SVLVASAFIPFLPMLAIHLLIQNLMYDISQLSLPWDKMDKEFLRKPRKWDAKNIGRFMLW
IGPTSSIFDITTFALMWYVFAANNVEAQALFQSGWFIEGLLSQTLVVHMLRTQKIPFIQS
RATLPVLLTTGLIMAIGIYIPFSPLGAMVGLEPLPLSYFPWLVATLLSYCLVAQGMKRFY
IKRFGQWF
>tr|A0A0C5PHK7|A0A0C5PHK7_SALTM Magnesium-transporting ATPase, P-type 1 OS=Salmonella typhimurium OX=90371 GN=mgtB PE=3 SV=1
MTDMNIENRKLNRPASENDKQHKKVFPIEAEAFHSPEETLARLNSHRQGLTIEEASERLK
VYGRNEVAHEQVPPALIQLLQAFNNPFIYVLMALAGVSFITDYWLPLRRGEETDLTGVLI
ILTMVSLSGLLRFWQEFRTNRAAQALKKMVRTTATVLRRGPGNIGAVQEEIPIEELVPGD
VVFLAAGDLVPADVRLLASRDLFISQSILSGESLPVEKYDVMADVAGKDSEQLPDKDKSL
LDLGNICLMGTNVTSGRAQAVVVATGSRTWFGSLAKSIVGTRTQTAFDRGVNSVSWLLIR
FMLIMVPVVLLINGFSKGDWVEASLFALAVAVGLTPEMLPMIVSSNLAKGAIAMSRRKVI
VKRLNAIQNFGAMDVLCTDKTGTLTQDNIFLEHHLDVSGVKSSRVLMLAWLNSSSQSGAR
NVMDRAILRFGEGRIAPSTKARFIKRDELPFDFVRRRVSVLVEDAQHGDRCLICKGAVEE
MMMVATHLREGDRVVALTETRRELLLAKTEDYNAQGFRVLLIATRKLDGSGNNPTLSVED
ETELTIEGMLTFLDPPKESAGKAIAALRDNGVAVKVLTGDNPVVTARICLEVGIDTHDIL
TGTQVEAMSDAELASEVEKRAVFARLTPLQKTRILQALQKNGHTVGFLGDGINDAPALRD
ADVGISVDSAADIAKESSDIILLEKDLMVLEEGVIKGRETFGNIIKYLNMTASSNFGNVF
SVLVASAFIPFLPMLAIHLLIQNLMYDISQLSLPWDKMDKEFLRKPRKWDAKNIGRFMLW
IGPTSSIFDITTFALMWYVFAANNVEAQALFQSGWFIEGLLSQTLVVHMLRTQKIPFIQS
RATLPVLLTTGLIMAIGIYIPFSPLGAMVGLEPLPLSYFPWLVATLLSYCLVAQGMKRFY
IKRFGQWF
>tr|A0A0C5Q2Q9|A0A0C5Q2Q9_SALET Magnesium-transporting ATPase, P-type 1 OS=Salmonella enterica subsp. enterica serovar Cerro OX=340188 GN=mgtB PE=3 SV=1
MTDMNIENRKLNRPASENDKQHKKVFPIEAEAFHSPEETLARLNSHRQGLTIEEASERLK
VYGRNEVAHEQVPPALIQLLQAFNNPFIYVLMALAGVSFITDYWLPLRRGEETDLTGVLI
ILTMVSLSGLLRFWQEFRTNRAAQALKKMVRTTATVLRRGPGNIGAVQEEIPIEELVPGD
VVFLAAGDLVPADVRLLASRDLFISQSILSGESLPVEKYDVMADVAGKDSEQLPDKDKSL
LDLGNICLMGTNVTSGRAQAVVVATGSRTWFGSLAKSIVGTRTQTAFDRGVNSVSWLLIR
FMLIMVPVVLLINGFSKGDWVEASLFALAVAVGLTPEMLPMIVSSNLAKGAIAMSRRKVI
VKRLNAIQNFGAMDVLCTDKTGTLTQDNIFLEHHLDVSGVKSSRVLMLAWLNSSSQSGAR
NVMDRAILRFGEGRIAPSTKARFIKRDELPFDFVRRRVSVLVEDAQHGDRCLICKGAVEE
MMMVATHLREGDRVVALTETRRELLLAKTEDYNAQGFRVLLIATRKLDGSGNNPTLSVED
ETELTIEGMLTFLDPPKESAGKAIAALRDNGVAVKVLTGDNPVVTARICLEVGIDTHDIL
TGTQVEAMSDAELASEVEKRAVFARLTPLQKTRILQALQKNGHTVGFLGDGINDAPALRD
ADVGISVDSAADIAKESSDIILLEKDLMVLEEGVIKGRETFGNIIKYLNMTASSNFGNVF
SVLVASAFIPFLPMLAIHLLIQNLMYDISQLSLPWDKMDKEFLRKPRKWDAKNIGRFMLW
IGPTSSIFDITTFALMWYVFAANNVEAQALFQSGWFIEGLLSQTLVVHMLRTQKIPFIQS
RATLPVLLTTGLIMAIGIYIPFSPLGAMVGLEPLPLSYFPWLVATLLSYCLVAQGMKRFY
IKRFGQWF
>tr|A0A0C5PQ90|A0A0C5PQ90_SALVI Magnesium-transporting ATPase, P-type 1 OS=Salmonella virchow OX=48409 GN=mgtB PE=3 SV=1
MTDMNIENRKLNRPASENDKQHKKVFPIEAEAFHSPEETLARLNSHRQGLTIEEASERLK
VYGRNEVAHEQVPPALIQLLQAFNNPFIYVLMALAGVSFITDYWLPLRRGEETDLTGVLI
ILTMVSLSGLLRFWQEFRTNRAAQALKKMVRTTATVLRRGPGNIGAVQEDIPIEELVPGD
VVFLAAGDLVPADVRLLASRDLFISQSILSGESLPVEKYDVMADVAGKDSEQLPDKDKSL
LDLGNICLMGTNVTSGRAQAVVVATGSRTWFGSLAKSIVGTRTQTAFDRGVNSVSWLLIR
FMLIMVPVVLLINGFSKGDWVEASLFALAVAVGLTPEMLPMIVSSNLAKGAIAMSRRKVI
VKRLNAIQNFGAMDVLCTDKTGTLTQDNIFLEHHLDVSGVKSGRVLMLAWLNSSSQSGAR
NVMDRAILRFGEGRIAPSTKARFIKRDELPFDFVRRRVSVLVEDAQHGDRCLICKGAVEE
MMMVATHLREGDRVVALTETRRELLLAKTEDYNAQGFRVLLIATRKLDGFGNNPTLSVED
ETELTIEGMLTFLDPPKESAGKAIAALRDNGVAVKVLTGDNPVVTARICLEVGIDTHDIL
TGTQVEAMSDAELAPEVEKRAVFARLTPLQKTRILQALQKNGHTVGFLGDGINDAPALRD
ADVGISVDSAADIAKESSDIILLEKDLMVLEEGVIKGRETFGNIIKYLNMTASSNFGNVF
SVLVASAFIPFLPMLAIHLLIQNLMYDISQLSLPWDKMDKEFLRKPRKWDAKNIGRFMLW
IGPTSSIFDITTFALMWYVFAANNVEAQALFQSGWFIEGLLSQTLVVHMLRTQKIPFIQS
RATLPVLLTTGLIMAIGIYIPFSPLGAMVGLEPLPLSYFPWLVATLLSYCLVAQGMKRFY
IKRFGQWF
>tr|A0A0C5PRN8|A0A0C5PRN8_SALSE Magnesium-transporting ATPase, P-type 1 OS=Salmonella senftenberg OX=28150 GN=mgtB PE=3 SV=1
MTDMNIENRKLNRPASENDKQHKKVFPIEAEAFHSPEETLARLNSHRQGLTIEEASERLK
VYGRNEVAHEQVPPALIQLLQAFNNPFIYVLMALAGVSFITDYWLPLRRGEETDLTGVLI
ILTMVSLSGLLRFWQEFRTNRAAQALKKMVRTTATVLRRGPGNIGAVQEEIPIEELVPGD
VVFLAAGDLVPADVRLLASRDLFISQSILSGESLPVEKYDVMADVAGKDSEQLPDKDKSL
LDLGNICLMGTNVTSGRAQAVVVATGSRTWFGSLAKSIVGTRTQTAFDRGVNSVSWLLIR
FMLIMVPVVLLINGFSKGDWVEASLFALAVAVGLTPEMLPMIVSSNLAKGAIAMSRRKVI
VKRLNAIQNFGAMDVLCTDKTGTLTQDNIFLEHHLDVSGVKSSRVLMLAWLNSSSQSGAR
NVMDRAILRFGEGRIAPSTKARFIKRDELPFDFVRRRVSVLVEDTQHGDRCLICKGAVEE
MMMVATHLREGDRVVALTETRRELLLAKTEDYNAQGFRVLLIATRKLDGSGNNPTLSVED
ETELTIEGMLTFLDPPKESAGKAIAALRDNGVAVKVLTGDNPVVTARICLEVGIDTHDIL
TGTQVEAMSDAELASEVEKRAVFARLTPLQKTRILQALQRNGHTVGFLGDGINDAPALRD
ADVGISVDSAADIAKESSDIILLEKDLMVLEEGVIKGRETFGNIIKYLNMTASSNFGNVF
SVLVASAFIPFLPMLAIHLLIQNLMYDISQLSLPWDKMDKEFLRKPRKWDAKNIGRFMLW
IGPTSSIFDITTFALMWYVFAANNVEAQALFQSGWFIEGLLSQTLVVHMLRTQKIPFIQS
RATLPVLLTTGLIMAIGIYIPFSPLGAMVGLEPLPLSYFPWLVATLLSYCLVAQGMKRFY
IKRFGQWF
>sp|P22036|ATMB_SALTY Magnesium-transporting ATPase, P-type 1 OS=Salmonella typhimurium (strain LT2 / SGSC1412 / ATCC 700720) OX=99287 GN=mgtB PE=1 SV=3
MTDMNIENRKLNRPASENDKQHKKVFPIEAEAFHSPEETLARLNSHRQGLTIEEASERLK
VYGRNEVAHEQVPPALIQLLQAFNNPFIYVLMALAGVSFITDYWLPLRRGEETDLTGVLI
ILTMVSLSGLLRFWQEFRTNRAAQALKKMVRTTATVLRRGPGNIGAVQEEIPIEELVPGD
VVFLAAGDLVPADVRLLASRDLFISQSILSGESLPVEKYDVMADVAGKDSEQLPDKDKSL
LDLGNICLMGTNVTSGRAQAVVVATGSRTWFGSLAKSIVGTRTQTAFDRGVNSVSWLLIR
FMLIMVPVVLLINGFSKGDWVEASLFALAVAVGLTPEMLPMIVSSNLAKGAIAMSRRKVI
VKRLNAIQNFGAMDVLCTDKTGTLTQDNIFLEHHLDVSGVKSSRVLMLAWLNSSSQSGAR
NVMDRAILRFGEGRIAPSTKARFIKRDELPFDFVRRRVSVLVEDAQHGDRCLICKGAVEE
MMMVATHLREGDRVVALTETRRELLLAKTEDYNAQGFRVLLIATRKLDGSGNNPTLSVED
ETELTIEGMLTFLDPPKESAGKAIAALRDNGVAVKVLTGDNPVVTARICLEVGIDTHDIL
TGTQVEAMSDAELASEVEKRAVFARLTPLQKTRILQALQKNGHTVGFLGDGINDAPALRD
ADVGISVDSAADIAKESSDIILLEKDLMVLEEGVIKGRETFGNIIKYLNMTASSNFGNVF
SVLVASAFIPFLPMLAIHLLIQNLMYDISQLSLPWDKMDKEFLRKPRKWDAKNIGRFMLW
IGPTSSIFDITTFALMWYVFAANNVEAQALFQSGWFIEGLLSQTLVVHMLRTQKIPFIQS
RATLPVLLTTGLIMAIGIYIPFSPLGAMVGLEPLPLSYFPWLVATLLSYCLVAQGMKRFY
IKRFGQWF
>tr|A0A644Z4U0|A0A644Z4U0_9ZZZZ Magnesium-transporting ATPase, P-type 1 OS=bioreactor metagenome OX=1076179 GN=mgtA_9 PE=3 SV=1
MKQHGQNTLRKQKKDTQLRAFLRQFKNPIILILIVATGISAATGEWIDAMIILAIVLASA
TLSFYQEYTAGNVIAELRAKVQAKSVVLRDGKPIEIASKEVVPGDIIKLSTGSLIVADGV
ILDSSNLFVNQSILTGESQPSEKKPGKVGEDASLEERTNCVYTGTSVQSGNATVLVVETG
GNTEFGQIADKLSLRPPETEFERGVRRFGYLLTEIMLVLTLVVFAINVIMNRPAIEALLF
SVALAVGITPQLLPAIISITLSKGSRIMAKEGVIVRRLTAIENFGSMDILCTDKTGTLTE
GAIRLDGAADVSGQPSDEVFRLAYLNARLQTGMVNTLDEAISASKDVDISAVKKQGEIPF
DFNRERLSVIVQEDGQCMMIVKGALNSILAICTRVEMAGAESAMDEEIRSGIQQHYEEWS
GQGIRIIAVAKKMVPMQGRYAVEDEKEMVLMGFLLLFDHPKADVSQTILDLARKGVSLRI
ITGDNKLIALHTAEAVGLKVTGVLTGSELMKLSDEALWAKIEATTVFAEVDPNQKERIIL
ALKKKNHVVGYMGDGINDVPALHAADVSLSVDNAVDVAKESADFVLMEKNLEVLSRGIVM
GRTTFANTLKYIQVTTSANFGNMFSMAGASLFLPFLPLLPKQILLINFLSDFPAITIAND
SVDKETVEKPLRWDIHFIRDFMFVFGLVSSVFDYLTFALLFIGFDAKHGLFQSSWFTFSV
LTELLVLLVMRTQKRFYRSKPAPILLYSSIIVGIITLMIPYLPFRQYLGMEPIKPLLLLS
LFLILGLYVIVTEIAKYYFYKAKSQPETKKVRR
>tr|A0A1J5RR56|A0A1J5RR56_9ZZZZ Magnesium-transporting ATPase, P-type 1 OS=mine drainage metagenome OX=410659 GN=mgtA_8 PE=3 SV=1
MPMEPTFRPWWLDPLPARTAGLSVAEARARLARFGPNLFREHPPQSLLLQFLARFRNPLV
VILLAASAISAFTGETTNFFIISCIVLLSVALDFVQEYRASKAAEKLKLSVSLHATVLRD
GQSQEMAVSRVVPGDVVLLEAGDLIPADGRVLEAHDFFVKQALLTGESYPVEKKPGMPPD
TATELQEATNAVFMGTSVISGSARMLVVKTGVATAIGDIADSISRPAAPTSFELGTRRFG
MLIMRLTFLMVLFVLLVNTFFHKPWLESFLFAVALAVGLTPELLPMVVSVTLSRGAMRMA
RQRMIVKRLAAIQNLGSMDVLCTDKTGTLTEAKIRMERHVDANGRPSERVLELAYLNSYF
ETGLKSPLDEAILEHTHIDLDGWSKIDEVPFEFERRRVSILIDNGTARWLVVKGAPDEIV
GLCTHFEADGVNLRRPIDEAALSEIRDQYHALEREGFRVLGIAWRQVPQEHRHAVVSDET
ELVLAGFAAFLDPPKESAASALAALKKAGVAIKIVTGDSDLVTRHVCKQLEIPVIGVLGG
KEIAQMDDLALCARVDEVNLFCRVNPAQKDRVIQALKARGHVVGYLGDGINDAPPLHSAD
IGLSVDSAVDVAKEAADMILLKQDLHVLHAGVVEGRRTFGNIMKYIMMGTSSNFGNMFSM
AGASLFLPFLPMLPTQILLNNILYDISEIPIPLDKVDAEEVARPRVLELNFVRNFMLVIG
PISSVFDFLTFYVMLAVLHADERLFQTGWFVESLCTQVLVIFIIRTRGNPLKSRAHPLLV
ATSLAVVSIAVLLPFTAIGGHFGFVPPPAKFYFILGVMVLVYLSAVELAKRGFYRWATAR
K
>tr|A0ABM7XSH3|A0ABM7XSH3_9ENTE Cation-transporting ATPase OS=Enterococcus innesii OX=2839759 GN=mgtA_8 PE=4 SV=1
MVKEQLKENGKSPNQLGLSSKEAEMRLEKYGFNSIESKDEKHFYDYLKESMKDITILILI
VATLLSSYVAFQNHPDDFTEPIVIFSIVILNLYLSIRQQKHAEKSMSELNKMSVPVSKVF
RDGALKEIESLNIVPGDIVQLALGDRIPADAKLLTSSNFFVDESFLTGESEPSEKDPTYI
SSKEDSLGDRKDLVFSGSLVVTGKANVRVEKTGMNTEIGKISSLLSKEETTIAPLQIKMQ
KLGKVLGLIAILSGFLAIAIGISKGLSLETSIMTAISMAVAAIPEVLPVVVTISLAVGMR
NMALKKTIVRTPSTVETVGGVSIICSDKTGTITENKMTVKEVATMKDKLTSCLEITKEKG
KNLLFLFYLASSMEENTAVTSNPTELGIRKKLASLFTEEELGKVASTFEQIHEVPFDSKR
KRMTVLYKVNDQYVSVTKGAFDRLNLIDANNPAYLSKHDELANQAYRVLGVAYKRYDEKP
TRFTEEILESQLEFAGFVGIIDPARPESYTAVSIAKQAGIQTVMITGDHLLTAKKIAEDV
GILTDGKKAMTGADLHEMSDEKLARVIDDYRVFARTSPEDKIRIVKAFQKNDEIVAMTGD
GVNDAPALKAADVGIAMGGGTEVAKEASDMVLVDDNFATIVQAVEEGRRVYSNIRKSLYA
MLGCNISALTIVLISLLVGWGAPVTAVQLLIIKVVADGIPGMSLSIEPVDKKAMMEAPIT
KYTSIFAQGLLVKIVEISIVFTGVTLGAILIGRLESIEVSQTMTFIVLGLSTIVHMFNCR
SKESILKLRFLSNPLLVMTTFIGALIIILLVTIPFTQTIFGFVSLRAVDWLWVIGLSIFP
LVYIEVKKYFGLF
>tr|A0A1J5RVV3|A0A1J5RVV3_9ZZZZ Magnesium-transporting ATPase, P-type 1 OS=mine drainage metagenome OX=410659 GN=mgtA_7 PE=3 SV=1
MALKTTGMTGLAGKQQSELLDIARLPAEEALSRLDASLEGLLDREAEERLEQYGPNAVAH
EQKKSAPRQLLEHFATPLSLLLLGLATVSFLTGEVKGAVVISIMVVLSGLLSFIQEFRSN
KAAEKLREMVSTTASVLRKDVTAGVPEEVNRLFEVKLRIRPSHTTEVPMSQVVPGDIVHL
SAGDMIPADLRIISAKDLFVNESALTGEAMPREKFFGPASPEIRSVLELPNICFMGTNVV
SGTSVAVVAATGGRTYFGSIAQTVSATREQTSFDLGIRNFTWLMIRFMLVMVPLVFLING
FSKGDWMEALLFAVAVAVGLTPEMLPMIVTINLAKGAIAMSRKKVIVKRLNSIQNFGAMD
VLCTDKTGTLTQDKVFLEKHVDIAGNESEHVLEYAYLNSHYQSGLKNLLDVAVLEHAEVR
EKLHVAERYAKIDEIPFDFQRRRMSVVVEEAGGKHILICKGAVEEVFNVCTRTELAGTVV
PAERNHLEELRAVVNDLNEDGFRVIAVAYKELPVAQKIYALADESELILTGYIAFLDPPK
ETAAAAIAMLRQHGVAVKILTGDNEVVTRKVCREVGLEVEHVALGGEIEALTDLALAELA
EEVSVFAKLSPQQKARVIKALHLKGHVVGFLGDGINDGPALRAADVGISVDTAVDIAKES
ADIILLEKSLMILEEGIIEGRKVFGNIVKYIKMGASSNFGNMFSVIGASAFLPFLPMAPV
QILFNNLLYDFSQTAVATDSVDEEYVRLPRKWDIGNIARFMFFIGPISSLFDYATFFTMI
YVFHAWNDPGLFQSGWFVESLLSQTLIVHVIRTGKIPFIQSKASVPLLVMTGVICAIGVA
LPYSQFAHALDLVALPVHYWLALAVILATYLSLTQLVKTWLIRRFGLG
>tr|A0ABN6NP45|A0ABN6NP45_9ENTE Cation-transporting ATPase OS=Enterococcus innesii OX=2839759 GN=mgtA_7 PE=3 SV=1
MNKKEFQLSVSETIEQYQVPSIDQGLDEAQVTERLETYGLNQLAVKKTAKWRLLLRQFHN
TIIYILIFSAILTLLMGHFSDAVIIGIVVLVNALIGYYQEANASDALERIKEMLSAEATV
YRNGIRQDIPAAEVVPGDVVFLEAGDNVPADLRIIEADNLRIQESALTGEADSVEKITDT
LVDEATPLAEQRNLAFASTSVTSGSGKGIVIATGANTEIGKISTEVNQTEERKTPLMKEI
DGLGKGITYVIMGVAVLLFIVSLFQQTYAISVLSLAVVTVIVGSIPEGLPATTSVVLAMG
VSDMAKNKHTIIKTLPAVETLGSVDVIATDKTGTLTKNEMTVKDIVLAEQEYEVTGDGYA
PVGVIRPKQEDVYTQDILQLFLEAGYEANDTVLVPEGNHWTINGEPTDGSFLTLYHKQFA
YPQAPAYQELDMLPFDSDNRYMAKLVANPAGERLLFVKGSPDKLFEMVQKQAAPFDEAYW
TGHVRRLSAEGKRVVAVGYQKVSIDHIDETIFEQGLQLLGIAGIIDPPREEVIASLKEMN
QAGVQVKMITGDHPLTAKAIGEKLGLADEIHVVTGAELDQMSEAEFQDAALTNQVFARTT
PKNKLDIIRALQAKGKVTAMTGDGVNDAPALKRADIGVAMGISGTDVAKDSADMILTDDN
FGTMSLAIREGRRIYDNIKKSILFLLPTSFAEGLIIAFTIMMQKELPLQATQLLWINMVS
AITIQFAFIFEPAESGIMNRKPRKTGNKLLNRHDIWQMAYVSILMAVISLIAHDWLLLQG
VSEAVASTMMVNIVVLSKIFYLFNIRTSAPAFSKASFTNPKAFVIIGVMLVLQLLLTYVP
FMQSAFHTEDMSLIGWVISAASGMVVLLVTEFDKWLRSRKNI
>tr|A0ABM7XSB2|A0ABM7XSB2_9ENTE P-type Ca(2+) transporter OS=Enterococcus innesii OX=2839759 GN=mgtA_6 PE=4 SV=1
MDLWFTQRKEEVLRALDTNEKTGLSTQEAQQRLQSFGRNELEAKKGDSLLKKVIDQLKDP
MIIVLLIAAFLSYAASGFEDWIESVIILLIVVINAIISISQENNANKSLEALQKMSAPLA
KVIRDGKREQVDTASLVPGDIIELEAGDLVPADVRILSAANLKADESAMTGESVPVNKKA
LEGLPQETVLADRKNMLISSTVITNGRAVCVVTNTGMKTEVGRIANLLISEDENITPLQR
KMAEISKLLSMICLGICILMFIVGILYGRPILDIFMMAVSLGVAAIPEGLAAIVTIVLAL
GVQRLVKRHAIVKKLPAVETLGAASVICSDKTGTLTQNKMTIVETFLYDDHTVDRLLTIG
ALCNDSKLVSSGSSEFQVSGDPTETAFVTKAYEEKLDKNELEAKFPRRAEIPFDSERKLM
STIHQTEQGFRVMVKGAPDVLLNRCLLSETDAEQISAKNAEMASKALRVLGAAYKDIAEI
PQDLKTEDIESELTFVGLAGMIDPPRQEVKEAVAQCYEAGIRPVMITGDHKLTAVAIAKE
LAIYRPGDRAMTGTELDLVPQEILEEEVGNYSVYARVSPEHKMRIVKAWQAKGMVVAMTG
DGVNDAPALKAADIGCAMGITGTDVAKGAADMILTDDNFATIVHAVEQGRGIYANIKKSI
QYLLSCNIGEIITIFVATALNFHQMPLVAIQLLWLNLVTDSLPALALGMEPVEPGVMQQK
PRDSRKSIFADGFAANMIFYGVLVGAITLAAYWLGEYVLSDPTIADGTANTMAFATLVFG
ELTRAFAVRSETRSIFRIGIFSNSAMNKAFLVSLVLQLAVLFIPFLQDIFKVQSLTGVEW
TIVILLSLIPLIVSEISKVFRFKEVQTAVAK
>tr|A0AAN4UE24|A0AAN4UE24_9ENTE Cation-transporting ATPase OS=Tetragenococcus koreensis OX=290335 GN=mgtA_5 PE=3 SV=1
MINKQQHNGLTQAEVRQQLEKYGYNTIKTKSKKNFMTYLKEALKDITIIILIFATILSSY
VAFQSHPDDFTEPIVIFSIVLLNIYLSIKQQKDAEKSMDELKQMNVPTSKVLREGELKEI
ESAKIVPEDILQLELGDRVPADAQIVSCSNFFVDESFLTGESEPSEKDANYHAADDDAIG
DRKDLTFSGSLVVTGNAKAVVINTGLHTEIGKVSDLINKEEPSMAPLQIKMQRLGKSLGI
VAILAGIFAIIVGIIKGYPLETSIMTAISMAVAAIPEVLPVVVTLSLAVGMNNMAMKKTI
VRTPSTVETVGGVSVICSDKTGTITENKMTVKQVIPLKDLTDSLLNVTSDEKNNLLFLFY
LASSIEDPSNTGSNPTELAIKKALDDTFSKEELNKFAQDFKKVYEIPFDSKRKRMTILYE
NNGQYISVTKGAFDHLQLTASQKEQKRYRNEQDHLANQAYRVLGVGYQIFANYSVDISDD
ELESNLHFAGFVGITDPARKESYQAVKVAKQAGIQPVMITGDHLMTAEKIAEDVGILVEG
TKGMTGAELSKLSDEELAENISGYRVFARTSPEDKIRIVKAFQNNNEVVSMTGDGVNDAP
ALKAADVGIAMGGGTEVAKEAADMTLVDDNFATIVQAVEEGRRVYSNIRKSLYAMLGCNI
SALTIVLISMVVGWGAPVTAVQLLIIKVVADGIPGFSLSVEPVEKNTMKNVPIKKNENIF
AEGLLRRITEISTVFTMATLIAIFIGRTYSIEVSETMTFVVLGWTTIIHMYNCRSEQSIF
KLRFLSNTLLVTTTTVGAAILLLLVTLPVTQNILGFVPLNSVQWLWVIVLSISPLAYVEV
KKLFNVF
>tr|A0A5C1AR92|A0A5C1AR92_9BACT Magnesium-transporting ATPase, P-type 1 OS=Limnoglobus roseus OX=2598579 GN=mgtA_5 PE=3 SV=1
MASVTSPSPEGLTTAEARSRLDEHGPNEITPTAGPGGVKQLLITFLNPLTVILLVAGGVA
AGVGDYATAAVIGVVVGVSSLIQFFHTLRSDQALRHLQDRVAVTATVRRDGVWAERPRRD
VVPGDLIRLAAGDFIPADARLVTARDLHVLQAALTGESLPVEKEVRENSGKPGDPLALDR
PDAVFFGTSVVSGTGTAVVAATGRATAFGDVAARLAAKAPETEFDRGTRRFGLFITQTVF
ALVVFVFVVAVARQLPAMESLLFALALAVGLTPGLLPMIVNVTLARGAVRMARQDVIVKH
LAAIQNLGSMDVLCTDKTGTLTRGDVSLVRCDTAAGVSADRVLLLAYLNSRHETGFKNPL
DVAILAHPVPAGVEGFEKLDEVPFDFERRRLSVVLRGPSGVTLVTKGAPESVLDCCGSWE
DGPETRPLDAATRDRVLAYVRRQSVEGYRLLAVASRVVTPGGRYSAADEVELTLAGFLAF
TDPIREDAADAIRDLAADGVRVVMISGDDEHVARRIADLVGLGGGRVVSGGELAGMTDPA
LGAVAEQVAVFARTSPAQKNRILLALKARGHVVGFLGDGVNDAPSIHAADVGISVSTAVD
VAKAAAEVILMKPGLRVIHDGVLEGRRAFTNVMKYLLMGTSSNFGNMLSMAAAVVFLPFL
PMLPLQILLNNLLYDLAQLPIPTDRVDAALVRKPRKWDVSAIRTFMLVVGPVSSAFDLVT
FAGLVWLFHATATAFQTGWFVESLFTQTLVVLVIRTAGNPFRSRPSPWVLGTVIGVCGVA
VALPFTPVAGPLGFEPLPGAFVPFLLAVAAAYLLAVEVVKRRFFRDVAARA
>tr|A0ABD0AGN8|A0ABD0AGN8_9LACO Cation-transporting ATPase OS=Lactobacillus delbrueckii OX=1584 GN=mgtA_5 PE=4 SV=1
MSVMKTNLETGLTEEEVAQKSAAGKVNTTIDDEFKTNRQIIVENTFTYFNLIFLVLTILL
LIAGDIRDLTFLPVIILNTIVGIVQEIRAKSVLSKLQVLNQTKLLALRGGKRRQVPIDQL
VEGDLVLLKAGDQIPADAKVVDGSVRVNESLLTGESDEIAKEVGDELLSGSFVVSGEVMA
QLVKVGSESYIAKLTAEAKAMGEGEESKMIRAINRLIKWVGIIIIPMGLALFAQAYFLNH
RSFAESISSMEAAIIGMIPEGLYLLTTVALALAAMRLARNQVMLHDMKSVETLARVNVLC
VDKTGTITEPKMAVGKVVPAKNYPGNDLEDRLAAYVSNMPVDNITAEALNQKFGQDQPLV
NAKRTIPFTSVNKYSGAVFAGYTLLLGAPEMILRSQLKACQEEFARYPEEGYRVLAFAKY
PAELADEKERLTQEVEVLGYVLLSNPIRKEAKETFAYFAKQGVEIKVISGDNPVTVSRVA
GQAGIAGAEKYIDAQTIKPGEYEQAMAEYNVFGRVKPEQKKEFVQALQKIGKTVAMTGDG
VNDILAMKEADCSIAMASGNSAAVQASQVVLLDSNFAKMPQVVNEGRQVVNNIERSAGLF
LVKNIFSLLMAVFSLILTINYPIKPAQITLISSFTIGLPSFLLALEKNHSRIRGNFTVNI
LTKSIPGGITDWLAVSILVLTNKFTNIGDNEVATASTALLVLVGLMVLFWISRPLNKYKL
GVLALSVVCIILSIIFIPGFFKLSPLSGRAVFTVVVLFFAGMTLFRIMSRICDGIKEVSN
VLTEKGKDAKLRDLLAAYGKDRDEL
>tr|A0A1Z5IK69|A0A1Z5IK69_9LACO Cation-transporting ATPase OS=Secundilactobacillus silagei JCM 19001 OX=1302250 GN=mgtA_5 PE=3 SV=1
MTKTNAERDRQKLATALKTNFTSGLSAEQVKQRQTDGRNVLQEEKPPTIFQKIWRHLSDV
ASLVLLFAVALSTYLAIAANGGWTKTIVIGSILVINVLIGMYQEHSAEKSLAALKKMNIH
EVNVLRDDHTQVVDAADLVVGDVVLLSGGNQVPADGCLIAATALRIDEAVLTGESEPVKK
TAEPVAETAEIGDRINEAFSGTGVTQGTGQMVVTAIGMDTEIGSIAGMLNQTKARMTPLQ
KRLNQLSGRLTAVAVVGGIIITILGLFFQGEPLTDALMIGVSLAVAAVPETLPIIVTISL
SHGVGVMAKQHVIMRRVDAVETIGGVNVIASDKTGTLTQNQMTVTQVWAATDSAPSVVGK
NPLQEQTQSLMRLMGLATNATREKIQDEWIEIGDSTELAIVRWLATEGLTRADFEQQAPR
IAEDPFNSTKKTMATLHQLPDGRALLIVKGALDRLPLKQSAKEQAKTSRIHDQFAHDALR
VLAVGYKYFETLPEAPIEELQRDLTFAGLIGMIDPPRETAVAAVAQAREAGIRTVMITGD
HLETAKAIAKQIGILRPGDQVVTGAALSQLSDQELAQQIENISVYARVSPEDKIRIIMAW
QKQGATVAMTGDGVNDAPALKAADVGIAMGITGTEVSKNASDMILTDDNFETIVAAVATG
RSVYQNILKAVEFLIGVNFAQIFLMIFAVGIGWGAPLIAEQLLLINVLADGIPGFYLSRE
PAEPLNMKRPPISRQTSVFADGLGQRVAVRTGTFILLTLGIYGLGRFGLTNNDPAVGMTM
LFFTLALGSMVDIYPIKQRSPLSWQGIAKNPALNAGVLLAAGLVVSTALIPGLREAFQLV
TLSGINWLIILIAIFIPSGILELNKRLQRTKLNRPVILEED
>tr|A0ABN6NRE7|A0ABN6NRE7_9ENTE Cation-transporting ATPase OS=Enterococcus innesii OX=2839759 GN=mgtA_5 PE=3 SV=1
MSEENKKEQLSQAFYAQEAQHVLEEMQTDANGLTNDEAQKRLSEYGPNELEEGKKKSMAQ
KFFEQFKDLMIIVLLAAAIISAVVSHEVVDSIIILAVVIINAIMGVVQEAKAEQAIEALR
EMSTPNANVLRNGHTVTIKSDELVPGDIVLLEAGDVVPADLRLLEASSLKIEEAALTGES
VPVEKELTVIDGTDVGIGDRVNMAYSNSNVTYGRGKGVVVNTGMGTEVGKIAGMLASAQE
TETPLKRNLNELGKFLTIAIIIIAVIMFFVGTIFNNTSWVDMLLTSISLAVAAIPEGLPA
IVTIILALGTQVMAKRNAVIRKLPAVETLGATDIIASDKTGTLTLNQMTVEKLFVNNKQH
AASEDIPLDNMALKVMNFANDTKFGEEGNLIGDPTETALVQFGMDQGFHVRDLVNQEPRI
ADLPFDSDRKLMSTIHQQEDGRYLVAVKGAPDVLLGRTSKVLLDGQELPMTDEEKEKILF
NNTDLAKQALRVLGMAYKYVDQVPENLESEIVENDLVFAGLVGMIDPERAEAADAVRLAK
EAGIRPIMITGDHRDTAEAIAGRLGIIKPGDDDAVLTGAELNKMSDEEFAQKVAHYSVYA
RVSPEHKVRIVKAWQQEGKVVAMTGDGVNDAPSLKQADIGVGMGITGTEVSKGASDMVLA
DDNFATIVVAVEEGRKVFSNIQKAIQYLLAANLGEVLTLFLATLWGWDSLLPIHLLWINL
VTDTFPAIALGMEPAEKDLMKHAPRGRSSNFFSGGVMSSIIYQGILEAATVLFVYWSAIQ
WPVHNMYDAIHADALTMAFATLGLMQLFHAFNVKSIHQSLFKVGAFRNKAFNWAILLSFA
LMLVIFIVPGLNDIFRVAHLDLYQWGIVLGASFAIIPVVEIVKAIQRAMGRK
>tr|A0A224V827|A0A224V827_9LACO Cation-transporting ATPase OS=Lentilactobacillus parakefiri OX=152332 GN=mgtA_5 PE=3 SV=1
MSDNMNEVPPAEKLWQSTTAELVKTYQTDADNGISEKEAAKRLARDGYNELTAKKKSKLL
QFILQFNNSIIYILIAAAIITLFMHHYSDSAVIGIVIIANAFIGFFQEMQADNALSKIKE
LLVSQNYVIRDGHKIEVPARELVVGDLVNLEAGDAVPADLRLISADNMRAQESTLTGESN
SVEKTEDPINKDSVPLAERSNMAFASTAVTQGSGVGIVIATGIETQIGQIQQSVAEVKSQ
VTPLMKNLNKLGVNLSVFIVAIAVLLFVLGLYTKIYSLPTLTIAIITMVVGSIPEGLPAS
TSVVLARGVQVMTRKGAIVKTLPAVETLGAVDIVDTDKTGTLTKNEMTVTDVITDEHHYQ
VTGIGFVEGDKGVDGDVLLDGKKYNWQDDQHFRDLVDIAGTTTDAELVQTDGEWQLNGEP
TDGALTTLFHKLIGREPEVDEVDTLPFDSAYRYSARLIKESDHHELMVKGAPGTIFDMVK
QSNPSFDDKVWYNRVAQLTEQGLRVVALGFKSVSSDITQIDQDKIADGIQLSGVVGIIDP
PREEVIPSIRSLRRAGVKVNMITGDHPDTASAIARKLDLDESIHAITGPEVDEMSDEDLI
KNIGRYNVFARTTPANKLRIVKAQQANSKIVAMTGDGVNDAAALKQANIGIAMGIKGTDV
AKEAADMVLVNDSFTTIVDAVAEGRHVFDNIQKTIRFLLPTSFAEGLVVLLSMIMGQELP
LFPTQLLWINTVSALTIQFAFIFEPAEESIMIRGPRNVAKGILGKMDVFEIVYVSILISA
LGIFTFDRFVDSGVLTAVLGSTMAVNIIIFGKIFYLFNIRNSYPIISKHFFENKMAFIII
GILLVLQAAMFYIPFMQDVFHTGSIDFFYGWVVPTIAGFIVLVVTEIIKLGRIEYRKRKG
QATTLK
>tr|A0A644XDL3|A0A644XDL3_9ZZZZ Magnesium-transporting ATPase, P-type 1 OS=bioreactor metagenome OX=1076179 GN=mgtA_4 PE=3 SV=1
MEEKVFGNYWSISAEKLMQNLQSDISGLSSEEAEKRLKEYGENTIKKQKKVTKIMLFLSQ
LKNPIMLILIFATIVSAVTGDLTDATIILAIIFISSLLSFLQEYRASNAVEELQAKVQMR
SIVLRNGTFGEIPARNVVPGDILKFSAGSFISVDGLVLEADDFSVNQSILTGESVTAEKK
PGILPEDSSTEERTNCVFMGTSVRNGTATVLAVATGENTEFGQIAGQLKLRPPETDFERG
VRRFGYLLTQIMLVLTLTIFAINVYFQEPVINSLLFSVALAVGITPQMLPAIVSITLSKG
SHNMAKEGVIVRRLNAIENFGSMDTLCTDKTGTLTEGDVRFDGAVNVGGKKSDEVFRLAY
LNASLQVGMNNSLDDTIVASQKIDISSVKRQGEIPLDFSRERLSVIVEENNRYIMITKGA
LNHVLETCAFVEQEESTDIMDSVRLDGINKRYLEWSNQGIRVLGVAKKVIEPKDKYVIED
EEQMTFVGFLLLFDHPKEDVEQTIADLANNGIALRIITGDNKLIAMHTAGCVGLEITGVI
TGSELIKMSDQVLWSKIEETNLFAEVDPNQKERIILALKKRGHVVGYMGDGINDVPALHT
ADVSISVDNAVDVAKESADFVLMEKSLDVLNRGIELGRTTFANTLKYIFVTTSSNFGNMF
SMAGASLFMPFLPLLPKQILLLNFLSDFPSLSIANDSVDPEILEKPRRWDINLIRNFMFT
FGLLSSIFDYITFAVLLLIFQAGEGMFQSGWFVLSTLTELSALLVMRTQRAFFRSRPAST
LVYSSMVVGIITILLPYSPINSILNIQPIPLTLLVSLLCIAALYTIVIEFAKHIFYRSNK
VGNATDDRKIAF
>tr|A0A3G9JYT7|A0A3G9JYT7_9ACTN Probable cation-transporting ATPase F OS=Parolsenella catena OX=2003188 GN=mgtA_4 PE=3 SV=1
MREYLSSAADVLREQGSDGQAGLASGVAAERLANNGPNKLREQAKTPLWIRFFQQMADPM
VIMLIVAAVISAVTGAIQGEIDFADVIIIMTVVIINSALGVIQEAKSEEALAALQEMSAA
QSKVMRDGRLVMLHSSELVVGDVVLLEAGDSVPADCRVLESATMKIEEAALTGESVPVEK
HAEAIELAPGADDVPLGDRKNMCYMGSTVVYGRGRAVVVATGMDTEMGKIAGALTEAKEE
LTPLQVKLDELSRILTKLVIVICVVIFAVDVLRHGFGNMAEEPALLLNTFMVAVSLAVAA
IPEGLVAVVTIVLSLGVTKMARRQAIIRNLSAVETLGCTQVICSDKTGTLTQNKMTVVAH
ELAAPEEKFLAGMALCCDAKWDAEAGCAVGEPTEAALVNDAGKAGLTGLAEEHPRVGEAP
FDSGRKMMSVVVETLDDEYEQYTKGGPDVVLGRCATIYEDGKVVPLTEERRAELLAANKA
MADRALRVLALASRHYVECPDDFSAEALEHDLTFCGLSGMIDPERPEVAAAIEEAHAAGI
RTVMITGDHIDTAVAIAKNLGIIEDRSQAITGAELDRMSDEELDAHIEDFGVYARVQPEH
KTRIVEAWKSRNMIVAMTGDGVNDAPSIKRANIGVGMGITGTDVTKNVADMVLADDNFAT
IISACEEGRRIYDNIRKVIQFLLSANLAEVFSVFVATLVGFTLFQPVQLLWVNLVTDCFP
ALALGMEDAEGDIMRRRPRKATDGVFAGHMGADCIVQGIAITLLVLASFFAGVYFDMGYI
NVADMIAGTADEEGVMMAFITLNMVEIFHCFNMRSRRASLFSMKKQNWWLWGAAGLALVL
TLIVVEFEPLAMMFFGVPGLELQGSLTALGLAVLIIPIVEVQKAVMRRIEKED
>tr|A0A5C1AP25|A0A5C1AP25_9BACT Magnesium-translocating P-type ATPase OS=Limnoglobus roseus OX=2598579 GN=mgtA_4 PE=4 SV=1
MNRPPALHDGLSPAEVAERIAAGRVNRPPRDGWRAYADIARRNTLTLYNALVVPAAVGLF
LLADYRAAWAVAAMAVANVALGLAHELRAKRHLDRLSVLGEARVRVRRAGTDVPLPAGDV
VADDVVLLAAGDAVVADGSVVAAEFLELDEALLTGESDPVPKAVGDPVKSGSVCVAGGGA
YRAERVGAAAFAHRMAAAARQYRHAPGPTQATLDRLVRGLTAVAVGLCLGYVALHFVRGF
PAADLVQMVAATITSMVPQGLVLLATLVFVLAATRLSRRGAVVQQLAAVEGLAAVDVICT
DKTGTLTTGRQTLDRVVAFAEPEAAVRGWLGAFAAASADGRNKSIEALRETLAAGAERID
VRDQLPFQSHIRCSAILANGTGEPRLFVLGSFEALASRFPESDRAAVEAAWRELLPTGLR
LLAFADGHGGADGFYGRLPDIPLRPLAVVALRDKLRPQVVDVLAELAAQGIRLKVVSGDH
PETVRATVRALGAAFGGQAIVTGDEWTNSTDRVALAERCDLFGRVSPEQKLALIAALQQA
GHRVGMIGDGVNDVLPIKRADFGVAMGAGSQAAKAVAGLVLESNDFAVLPVALAEGRRVV
QNVRLAAKLFLLKNVYTVALILVAVGVCGLPFPYLPQQVTLLNALTIGGPAAIILAGRAA
GRAGGPSFFADVGRFVLTAGAATSAAGLAVYLGSLLALGHDAETARTLLLTTLILAGLGN
AVVATAGDRRLIAWAAFGAAGMAAAAAVPPVAYFFALAPLTGGQWASVVIAAGAAGVVSA
AFNHGGGFGGGSRSPAEGGPTPGGPAASGRPPPRG
>tr|A0A1Z5J3T6|A0A1Z5J3T6_9LACO Cation-transporting ATPase OS=Secundilactobacillus silagincola OX=1714681 GN=mgtA_4 PE=3 SV=1
MTMTNAERNRQELETVLKTNLTSGLTEVQVTQRQDDGRNVLQEEKPPTLIQKIWRHLSDV
ASLVLLFAVALSTYLAVAADGGWTKTIVIGSILVINVLIGMYQEHSAEKSLAALKKMNVH
EVTVMRDGQQQVIDAADLVVGDVVILSGGNQIPADGRLVEATDLRIDEAILTGESEPVKK
TAEPVAEAAEIGDRVNEAFSGTGVTQGTGQMVVTAIGMNTAIGSIAGMLNRTKTRTTPLQ
KRLNQLSSRLTAVAVVGGIIITILGLFFQGDTLTDALMIGVSLAVAAVPETLPIIVTISL
SHGVGAMAKQHAIMRRVDAVETIGGVNVIASDKTGTLTQNQMTVTQVWSVFDSEPTTVGN
GPLQEQTKTLMQLMGLATNATREKVNDEWVEIGDSTELAIVRWLAAEGLTRADFERDALR
VAEDPFNSTKKTMATLHQLPDGRALLIVKGAIDRLPLKQSASEQAKMNQIHDRFAHNALR
VLAVGYKYFDTMPNTPIEDLQHDLIFAGLIGMIDPPRETAIAAVAQAAEAGIRTVMITGD
HLETAKAIAKQIGILRAGDQVITGAALRELTDQQLTEQIEAISVYARVSPEDKIRIVKAW
QQQGATVAMTGDGVNDAPALKAADVGVAMGITGTEVSKNASDMILTDDNFETIVAAVSTG
RAVYQNILKAVEFLIGVNFAQIFLMIFAVGIGWGAPLIAEQLLLINVLADGIPGFYLSRE
PAEVRNMKRPPISRKTSIFADGLGQRVAVRTTTFIILTLGVYSLGRFGLANNDPAVGMTM
LFFTLALGSMIDIYPIKQRSPLSWQGIRRNPALNAGVLLAASFVACTAIFPWLRDAFQLT
ALPAINWLVILIAIFIPSCVLEINKRVKLIKVKSPMVLDEE
>tr|A0A1Z5IDM9|A0A1Z5IDM9_9LACO P-type Ca(2+) transporter OS=Secundilactobacillus mixtipabuli OX=1435342 GN=mgtA_4 PE=3 SV=1
MVDKPWYQQTTDELFKNLDTQEQGLTEATVKERRSEYGANKLAAKRQTTLLEKFVAQFKD
FMIIVLIVAAIIAGATGELVDALIILAVVVLNAVFGVFQESKAEDAINSLREMAAPVAHV
ERNGQVITVKSDELVPGDIVHLEAGDIVPADIRLLTANVMKVEEAALTGESVPVNKTSDV
LVENDLPLGDRDNLVFMTANITTGRGTGVVVATGMKTEVGQIAGMIEDTVETKTPLQENL
NQLGKWLTALILAIAALVFVIGMVRGEETLVNMLLTAISLAVAAIPEGLPAIVTITLALG
TQRMAKRHALIRKLPAVETLGSTDIIASDKTGTLTQNKMTVEQLYENGQLIDAKDAKTDL
TDPLALAMVLNNDSKFTDDGLAGDPTETALIQYYLDQGEPAASTISSNKRVAEIPFDSER
KLMSTFNEDADGHVTQYVKGAPDQLLRRVDRILVSGQIREIMAADKQQIMAINHELATQA
LRVLAFAYNQVDAVPADLSSETAEQHLVFIGLIAMIDPERPEVAQAVTEAHEAGIRPIMI
TGDHRDTATAIAKRLGILSADSRDDQVITGAELDKISDEDFNQRVDQYSVYARVAPEHKV
RIVNAWQKRGKVVAMTGDGVNDAPALKAADIGVGMGITGTEVSKGASDMVLADDNFSTIV
VAVEEGRKVFANIQKALQYLLSANIGEVLTLFVMTLLGWQILAPVQILWINLVTDTFPAI
ALGLEPAEPNIMKRKPRGRTSNFFSGGVFGNVIYQGLLEGLITLGVYGLSIQFPVHANPQ
LAHADALTMAFATLGLIQLFHAFNSKSIHESIFKIGLFKNRALNWAVLTAFLLLAVTIVV
PGFNTVFHLTELNILQWGIVFGAGILMIALVEIVKLVQRRIEK
>tr|A0A1Z5IQR8|A0A1Z5IQR8_9LACO Cation-transporting ATPase OS=Secundilactobacillus pentosiphilus OX=1714682 GN=mgtA_4 PE=3 SV=1
MTMKNSERDHRQLESAFNTDLTSGLTATEAKRRQSAGRNVLQEEKPPTIFQKVWRHLSDV
ASLVLLFAVALSTYLAIAADGGWTKTIVIGSILVINVLIGMYQEHSAEKSLAALKKMNVH
EVTVIRDGQSQVIDAADLVVGDVVSLSGGNQIPADGRLVEATDLRIDEAVLTGESEPVKK
IAEPVAEADEIGDRINEVFSGTGVTQGTGQMVVTAIGMDTAIGSIAGMLNRTKARTTPLQ
KRLNQLSGRLTAVAVVGGLIITILGLFFQGEPLTDALMIGVSLAVAAVPETLPIIVTISL
SHGVGVMAKQHAIMRRVDAVETIGGVNVIASDKTGTLTQNQMTVTQVWSVFDSEPTLVGA
EPLQEQTKTLMQLMGLATNATRERVNDEWVEIGDSTELAIVRWLAADKLTRADFEKQAPR
VAEDPFNSTKKTMATLHQLPDGRALLIVKGAIDHLPVKQSVTEQAKTKRVHDQFAHDALR
VLAVGYKYFDTMPETPIEDLQHDLVFAGLIGMIDPPRETAIAAVSQAAEAGIRTVMITGD
HLETAKAIAKQIGILRPGDQVVTGAALRQLSDQQLADQIESISVYARVSPEDKIRIVNAW
QEQGATVAMTGDGVNDAPALKAADVGVAMGITGTEVSKNASDMILTDDNFETIVAAVSTG
RAVYQNILKAVEFLIGVNFAQIFLMIFAVGIGWGAPLIAEQLLLINVLADGIPGFYLSRE
PAEPQNMKRPPISRKTSIFADGLGQRVAVRTTTFIVLTLGIYSLGRFGLANNDPSIGMTM
LFFTLALGSMIDIYPIKQRAPLSWQGLRNNQALNAGVVLAAGLVASTAVIPWLRGAFQLT
ALSATHWLVILIAIFIPSCVLEINKRLKRVCFKQPMVLDEE
>tr|A0A224VKJ4|A0A224VKJ4_9LACO P-type Ca(2+) transporter OS=Lentilactobacillus parakefiri OX=152332 GN=mgtA_4 PE=3 SV=1
MTQEKKMFYQRTVDDVMSQMKAHPSGLSDQEVKDRREQFGANRLTSKRRTTLIEKFISQF
KDLMIIILIIAAIIAGFAGETVDAAIILAVVILNAVFGVFQESKAENAIDSLKEMSAPMA
TVLRNNQSMSIKSEDIVPGDIVLLEAGDVVPADIRLTEANSLKIEEAALTGESVPVNKQV
DPIEEDDLPLGDRKNLGFMNSNVTSGRAVGVVIGTGMNTEVGKIAHMLNTTEETTTPLQE
NLKSLGKMLTVLILVIAVIVFAVGMWRGQESLINMLLTAISLAVAAIPEGLPAIVTVTLA
LGTQQMARHRALIRKLPAVETLGSTDVIASDKTGTLTQNKMTVEKVFLNEKLQDSADTHL
TLRDRLAQIMVLNNDTKYQENELAGDPTETALVSFYLNLDQPVQKFVNDHPRLAEITFDS
ERKLMSTYNQMDDKQILMTMKGAPDQLLERVTKIQDGKDVRAITDKDKQLISSTNHDLAT
QALRVLAFAYRPVDTVPTDLTSTAQEHDMTFVGLIGMIDPERPEVAQAVAEAKSAGIKSI
MITGDHQDTAQAIAKRLGILNRGDNPGGKVINGAQLDELSDDQFNKEVADISVYARVAPE
HKVRIVKAWQKRGKVVAMTGDGVNDAPALKTADIGVGMGITGTEVSKEASDMVLADDNFA
TIVTAVKAGRKVFANIQKSLQYLLSANLGEVLTLFVMTMMGWQILAPVQILWINLVTDTF
PAIALGVEPAEPGIMKRKPRGRSSNFLSGGIMSNILYQGFFEGFITLCVYAFAISNPVHA
SDALAHADALTMAYATLGLIQLFHAFNSKTIHESIFRIGMFKNKFFNWALLGSAVLLIMT
IVVPGFNEMFHVTELTASQWLVVVFGGFMIVVVTEVVKYIQRHISHK
>tr|A0A6S7E8U8|A0A6S7E8U8_9BURK Magnesium-transporting ATPase, P-type 1 OS=Achromobacter piechaudii OX=72556 GN=mgtA_3 PE=3 SV=1
MFTFLKSFFSSAAGRRRAGRHFRRTPILEQGAQTAVASTPSDASRGANRRMLEQSRMGLD
ALFSLLASGRGGLTQEQALAARERHGANEVDHEKPLAWYTHLWLSYRNPFNLLLTALAGL
SWLTDVRMAQADDKSWTAVGIIGSMVVISTVLRFAQELRSNRAAEALKAMVQNTATVLRA
DVLTPEAANGRRVFGAPLHDSGSYQMEVPLAELVPGDVVLLSAGDMIPADCRILNAKDLF
IAQAALTGESLPVEKHAVQREHTDNSLELENMAFMGTNVVSGSGSAMVIATGSQTYFGQL
AGRVTQESRAPTQFQQGINRVSWVLIRFMLVMAPIVFVINGVTKGDWLEALLFALAIAVG
LTPEMLPMIVTATLAKGALRMSRRKVVVKRLDAIQNLGAMNVLCTDKTGTLTQDRIVLER
HTDVYGSSSDDVLAYAYLNSYYQTGLKNLLDVAVLQHAEVKRSLNLAAKYRKVDEIPFDF
SRRRMSVVVNETENGRDHHELICKGALEEMLTACTRLRVGDSVFPLTDARREDIRRVTAE
LNRDGLRVIAVGVKEMPPTQLAYGVADESDLVLVGYIAFLDPPKESTGPALAALKASGIE
VKVLTGDVELVTQKVCREVDFEVRGVYLGAQIEAMDDAQLAVAVREANVFARLTPAHKER
IVRSLRAQGDTVGFMGDGINDAPALRAADVGISVDSAVDISKEAADIILLEKSLMVLEDG
VIEGRKTFCNMLKYLKMTASSNFGNVFSVLVASAFLPFLPMLPIHLLLQNLMYDVSQTAI
PFDNVDEELLKKPQQWDADGLGRFMVFFGPISSLFDIAMFAIMWFVFHANAPEHQTLFQS
GWFVEGLLSQTLIVHMIRTRRIPFLQSRAAWPLMGMTAMVVLAGLWLPFSPLAEYFQLQA
LPWGYFPWLVGVLLSYCVLTQFLKGIWVRRYGWQ
>tr|A0AAD2F618|A0AAD2F618_9RALS Magnesium-transporting ATPase, P-type 1 OS=Ralstonia thomasii OX=3058596 GN=mgtA_3 PE=3 SV=1
MRGKPRWQALPNMLSAHAPADDLSMWSALASQDVLERLGTQMHGLTQEGAAQRLREYGLN
RVANGHHEGVLVELARRSVNPLNLLLISLAGVSAVLGDVRAAVLIAVMVVLSVVLGFLQE
HRSNRAAEALRRMVHTTATVKRIASDGAEASQEIPIEQLVPGDIVQLCAGDMVPADLRLL
GAKDVFVNQSALTGEAMPQEKHAEPSESQPAADFERPNLCFMGSAVVSGYATGVVLTTGH
RTAFGHVANLIAAQRVQTSFDRGITRFTWLMLTLILVMAPMVFLINGLTKGNWFEALLFA
VAVAVGLTPEMLPMIVTVNLAKGAIAMSRKKVIVKRLNAIQNFGAMDVLCTDKTGTLTQD
RIILKHHLDLRGEESDQVLEYAFLNSFYQSGLKNLLDVAVLKHVELEQRLDVHARFQKID
ELPFDFERRRMSVVLAQDDGTHVLICKGAVEEVLAVSARYVSGDEAGPLEASHLEATRQL
AENLNADGFRVVAVAYREMPPGQSQYAVADEAGLTLLGYIAFLDPPRDTAAPALAALKAS
GVAVKILTGDNAIVARKICREVGLAVEPVVLGTELAAMSPDQMADIAERASIFAKVSPAQ
KAAIVDALHRRGHVVGFMGDGINDGPALKAADVGISVDSAVDIAKESADIILLEKSLAVL
GEGVTEGRKVFGNIVKYIKMGASSNFGNMFSVLGASLFLPFLPMAPVQVLLNNLLYDFSQ
TAIPTDNVDDDYLVKPRRWEIGSILKFMLYLGPVSSLFDFATYALLLGVFHAWADPALFQ
SGWFVESLLTQTLIIHIIRTGKVPFVQSRASTALVLTSITIACVGVAMPLTSVGALFGFV
PLPAAYWPCLAAIVLAYGLSAYVMKSWYVRRYGLD
>tr|A0AAN4UDL8|A0AAN4UDL8_9ENTE Cation-transporting ATPase OS=Tetragenococcus koreensis OX=290335 GN=mgtA_3 PE=3 SV=1
MKFYQQSKDKIIEQFNVDIQNGLTDEQVSQQRDEFGENKLPEKKEDPYWKVFLKNFKEPI
VIVLMGAIVLSLLSSFYSIQIEGNMESGMESLYEAIAIFVLILINAFLGFWQEISARKSL
NALKEMNTRHTTVLRNGQWETIPVNELVVGDVVSNTVGDFVEADVRWVDTNELQVIEAHL
TGEADAIEKDTKVINEDAELGDQTNMGFSGSTVSNGQGTGVVVAVGQDTELGNIAQMIES
VETKPSPLQNTVNKLTKTLMFVAGGVVVFTIVAGIIQAGELSFDSIASVLSTSIALAVAS
IPDALPAVLSIVLTIGASKMAKDKGLIKSLSSVETLGATSYIASDKTGTLTKNEMTVVQY
HANGQDYKVTGLGYKPEGEIKNNGDSSDSSVEKSRNFLLGAVLCNESAIQENNGEYQPLG
TPTEVALTVLGRKVGISREELLENKELIRTLPFSSSRKMMSVVVKEGDKYTLYTKGAPDV
LVNHSYGILKNDQVDTSEQERTNFLTTVDEYAEGALRTLAVGQKEISEDEATNGTVETLE
EDLVITGVAGIIDPAREEVKESVRILHNAQVEVVMITGDHEKTARAIAQELGIVKDKNAP
VIRGAEIEEMTDEELFEKVKDTNVYARVSPEHKQRIVKQLQKYGQITAMTGDGVNDAPAL
RIADIGIAMGITGTEVTKDSSDLVLLDDKFTTIERAVENGRTIYGNIKNFIRHEITTNVA
EVLSILIGLLFFTQTVGHIPAATPTLTALMVLWVNMISDAVPSFSLGYDVAEKNIMDDGP
RDPNESILANYTWSRVLIRGFFMGLLVYVAFLWAAHEGMAADQAQTVAFLTLVYGQLWHV
FDARSSKTLFRRNPFENKYLVAAVLFAGISSFLVTIIPFFNLVMGTAPLEGSVYLMVLFI
SALPTLILSGIKELFGIKIW
>tr|A0ABM9IRN2|A0ABM9IRN2_RALPI Magnesium-transporting ATPase, P-type 1 OS=Ralstonia pickettii OX=329 GN=mgtA_3 PE=3 SV=1
MRGKPRWQALPNVLSAHAPADDLSMWSALASQDVLERLGTQMHGLTQEGAAQRLHEYGLN
RVANGHHEGVLVELARRSVNPLNLLLISLATVSAVLGDVRAAVLIAVMVVLSVVLGFLQE
HRSNRAAEALRRMVHTTATVKRVASDGAEASQEIPIEQLVPGDIVQLCAGDMVPADLRLL
GAKDVFVNQSALTGEAMPQEKHAEPSDSQPAADFERPNLCFMGSAVVSGYATGVVLTTGH
RTAFGHVANLIAAQRVQTSFDRGITRFTWLMLTLILVMAPMVFLINGLTKGNWFEALLFA
VAVAVGLTPEMLPMIVTVNLAKGAIAMSRKKVIVKRLNAIQNFGAMDVLCTDKTGTLTQD
RIILKHHLDLRGEESDQVLEYAFLNSFYQSGLKNLLDVAVLKHVELELRLDVHARFQKID
ELPFDFERRRMSVVLAQDDGTHVLICKGAVEEVLAVSARYVSGDEAGPLEASHLEATRQL
AENLNADGFRVVAVAYKEMPPGQSQYAVADEAGLTLLGYIAFLDPPRDTAAPALAALKAS
GVAVKILTGDNAIVARKICREVGLAVDPVVLGTELAAMSPDQMADIAERASIFAKVSPAQ
KAAIVDALHRRGHVVGFMGDGINDGPALKAADVGISVDSAVDIAKESADIILLEKSLGVL
GEGVTEGRKVFGNIVKYIKMGASSNFGNMFSVLGASLFLPFLPMAPVQVLLNNLLYDFSQ
TAIPTDNVDDDYLVKPRRWEIGSILKFMLYLGPVSSLFDFATYALLLGVFHAWADPALFQ
SGWFVESLLTQTLIIHIIRTGKVPFVQSRASTALVLTSITIACVGVAMPLTSVGALFGFV
PLPAAYWPCLAAIVLAYGLSAYVMKAWYVRRYGLD
>tr|A0A3G9JZ51|A0A3G9JZ51_9ACTN Cation-transporting ATPase OS=Parolsenella catena OX=2003188 GN=mgtA_3 PE=3 SV=1
MSDTHEEEVPQIAALTSDAVFKSLGTSQAGLASDQVSELQAKYGKNLIQAGKKKSPILAF
LSNFTHLMAILLWVAGIIAFVAGMPELGVAVWLVNLINGCFSFWQEHQADKATEALKKML
PSYVNVIRDGQQAQVLAEDLVPGDVMVLAEGDKISADGRVVRASDLQVDQSTLTGESNPV
RKTADAVLEADLTDAETPNLVFAGTSVSEGNGRVVVTKIGMATEFGKIASLTQNMEDSES
PLQRQLDRLTKQVTLFALCMGIVFFLLDVLFVRNGLASSFIFALGMVVAFIPEGLLPTVT
LSLAMAVQRMSKRNALVKKLSSVEALGSTSVICTDKTGTLTQNEMTVNHLWTCDREYEVT
GVGYAPKGEILCGKDKWEAADNEELRMLVSGGALCSNARLVEPDEEGGRYTVLGDPTEAC
LLVSAQKAGLSLEDLEREMPRVRELPFESRRKRMTTIHQLKRPLDGASRVAFVKGAPNEV
VRLSDNYRTDGKVMPMSDEMRKSIMDANDGYAANGLRVLALAYRPLNPDDTSIPRSMSDY
TPENIECGLTFVGLLVMQDPPRPEVADAVAECRRAGIRVVMITGDYGLTALSIARKIGIV
QGPNPRVFSGVELEKTSDDELKEALKGEVVFARMAPEQKLRVVENLQQMGEIVAVTGDGV
NDSPALKRADIGVAMGITGTDVAKEAADMILTDDNFASIVHAIEEGRAVYANIRKFMLYI
LNSNVPEAVPSAIYLLSGGAVPLPLTTMQILTIDLGTDMLPALGLGTEPPEADVMANPPR
NPNEPLLSGKVMRKAFLWYGMLGALFSFAAFMFCQVMNGWHPGIEMFGVGNDLDPIYVRA
TTMALAAIVFTQIGEVWNCRTETASVFSVGLFSNKQINKGILFEIALIIFITLFPPFQSV
FHTSPLVLNDFVFLVLLPPVILLLEEARKAIVRKRNHIDRNGVAIKQAPEKR
>tr|A0A5C1AMR8|A0A5C1AMR8_9BACT Magnesium-transporting ATPase, P-type 1 OS=Limnoglobus roseus OX=2598579 GN=mgtA_3 PE=3 SV=1
MNASAAPRPVLPKSIPHGPPKPSSAVRVSPRLIEAARNEIDAVVRTLDTTKLGLAPAEAE
ARLRQYGPNVVAADQRHALLRLLRRALVNPLVILLVALAGSSFATGDFRAGSVMLVMVAL
GVVVRFVQEARADTAAAKLRAMISVHATVLRGGPSQELPVSNLVPGDVVELAAGDMIPAD
VRLLACKDLFVVQGSLTGEAFPVEKFPAREPAGDRSPLEFANVCYLGTSVESGTATAVVV
ATGLTTVLGGISSALVGQQPPSSFDRGMTRFTWLMIRFMVVMVPLVFVINGLTKGEWGEA
FFFAMAVAVGMTPEMLPMIVAVCLSKGAMAMSRKKVIVKRLNAIQNLGAMDVLCTDKTGT
LTQDRIILERYCDVKLKQDDDVLTLAYLNSHFQTGLRNLMDRAVLTHTEIHAHPSFEGYA
KVDEIPFDFSRRMMSVVVQKPDGRHRLICKGAPEAVYPHCTTYELDGQAHPVNETIRGEL
RHEFDRLSADGFRVLAVAYRDCDPKAVYAKADEQGLTLRGYVAFLDPPKDSAREAIAALQ
RIGVAVKVLTGDNELVSRKICREVGIPTDATLLGGQVEALSDAELTAAAAKATLFARLSP
AHKQRVIQSLQAAGHVVGFMGDGINDAPALRAADVGVSVDTAVDIAKESADVILLEKNLL
VLEEGVREGRKVFANIVKYVRMGASSNFGNMFSVLGGSIFLPFVPMAPIQILTNNLLYDF
SQVAIPTDDVDAEQIAKPRPWSMGAITRYILFIGPCSSVFDYVTFFVMLYAFGCWDPANA
PLFQTAWFVESLLTQTLIIHVIRTNRIPFLQSRASWPLLATTLAVMVGGASLPFSPLGPY
LGFRPLPLLFWPLLASILLGYVALTQVVKSWLFRKGWTAD
>tr|A0A0D0SEB3|A0A0D0SEB3_PSEFL Magnesium-transporting ATPase, P-type 1 OS=Pseudomonas fluorescens OX=294 GN=mgtA_3 PE=3 SV=1
MNLTLLKEFFAGFLRTRHIARHFRRLAMLETVTDASVSREVPPNLAHTLVAAANGSAVQL
LGVLGSHSAGLTIQEADALRVQYGLNEVEHEHPLPWWVHLWHCYKNPFNLLLTLLAVTSW
LTEDMKAATVIFSMVVLSTLLRFWQEAKSNKAADALKAMVSNTATVLRRDAAKRIELPIK
QLVPGDLIVLSAGDMIPADCRVLSAKDLFVSQAAMTGESMPVEKFVHQQDAHTRNPLELE
NILFMGTNVVSGAATAVVLATGNSTYFGALAQRVTATDRATTSFQHGVNKVSWLLIRFMF
VMAPLVLFINGFTKGDWTEALLFALSIAVGLTPEMLPMIVTSTLAKGAVFLSRKKVIVKR
LDAIQNFGAMDVLCTDKTGTLTQDKIFLARHVDVWGEESEDVLEMAYLNSYYQTGLKNLL
DVAVLEHVEVHRELKVGTAFHKVDEIPFDFNRRRMSVVVAEQDRPHLLICKGAVEEILSV
CTSVRHGDVNEALSEELLARIRQVTAAFNEEGLRVVAVAAQPMPAGRDTYSLADETDLAL
IGYVAFLDPPKESTAPALKALKAHGVAVKVLTGDNELVTAKICREVGLAQQGLLMGNDIE
AMTDAELALAVETTNVFAKLTPSHKERIVRLLKANGHVVGFMGDGINDAPALRTADIGIS
VDSAVDIAKEAADIILLEKSLMILEEGVLEGRRTFANMLKYIKMTASSNFGNVFSVLVAS
AFIPFLPMLPMHLLVQNLLYDISQIAIPFDNVDDEMLATPQRWQPGEVGRFMLFFGPISS
IFDITTFALMWYVFDANTPDHQTLFQSGWFVVGLLTQTLIVHMIRTPKIPFLQSRAALPL
MLMTGVIMAVGIFLPMGPLAHYFKLQALPSLYFVFLPVILLAYMALTQAVKGFYIRRFGW
Q
>tr|A0A2R5HHQ1|A0A2R5HHQ1_9LACT P-type Ca(2+) transporter OS=Lactococcus termiticola OX=2169526 GN=mgtA_3 PE=3 SV=1
MEKEVYKQTVDEVMEELDSGLDGLSQAEVKARLEQYGYNELAAGKKKSLLVKFLEQFKDL
MIIILVLAAVLSVVTSRGHEWSDAAIIMLVVIINAIFGVYQEGKAEAAIEALKEMNSPAA
HVKRAGQVQEIDSRDLVPGDIVLLEAGNIVPADLRLLESASLKMEEAALTGESVPVEKTA
DAEVADGAPLGDRLNMAYQNANVTYGRGLGMVVATGMATEVGKIASMIEAADETETPLKA
NLNKLSKVLTWAILGIAAITFIVHLLRGGQILEGLLVAVALAVAAIPEGLPAIVTIVLAM
GTQLLAKQKAIVRKLPAVETLGSTDIIASDKTGTLTMNQMTVEELWTGDLGDADLSLRIM
NFANDSKISNDGQLLGDPTETALVKYGQEQAFDLKAELAATPRIAELPFDSDRKLMTTVH
QMADGRLFVATKGAPDRLLERCLIDDRSEIVAVNSQLAQQALRVLMMAYKWLDELPEDLS
QLEEDLQFAGLVGMIDPERPEAGEAVATAKKAGIRPIMITGDHQDTAEAIAKRLGIIEAS
DQENHVLTGQQLDELSQEAFAEQVGQYLVYARVSPEHKVRIVKAWQNQEKVVAMTGDGVN
DAPALKQADIGIGMGITGTEVSKGAADMVLADDNFATIITAVKAGRKVFANIQKTIQYLL
SANTAEVLTIFTATLMGWDVLLPVHLLWINLVTDTFPAIALGLEPDEPGMMEEAPRGKKA
NFFSGGVLSSTIYQGILQAALTLGVYGLALAYPVHAGQPDLMHADALTMAFATLGLIQLF
HAFNVKSIHQSIFKLGAFKNKTFNGAVLLSFVLLAMVIAVPGMNDIFHVSNLDAYQWAIV
LVASFSILVIVELVKFFQRKFLKL
>tr|A0A3S4LB06|A0A3S4LB06_9STRE Magnesium-transporting ATPase, P-type 1 OS=Streptococcus viridans OX=78535 GN=mgtA_3 PE=3 SV=1
MQTTKERLIAALQDAETRTLATYQSSWSGLTEDQVEENRDNYGENILTKGQDDSIWKRIV
ESIINPFTVILLLIALVSLVTNVWLAKPGEEDPTTSLIIVVLVLLSGGIRFIQELRSDKA
ASNLSRMIVNTATVIREGKEEEIPIDEIVVGDLIKLSAGDMIPADVVLLDSRDFFVQQSG
LTGESDAVEKVCLKKASGQNLDSLLESESLAFMGTNVISGRATALVLVVGDETMMGAIEQ
TINTYDEPTSFEREMNTISWLLIRLMMVMVPIVFFINGLTDGDWLEAGVFALSVGVGLTP
EMLPMIITASLAKGSIIMAKEKVVIKKLNAIQDLGAIDILCTDKTGTLTQDEIVLEYPLD
IHGDLDLSVLRRAYLNSYFQTGLKNLMDRAIISRTEREAKKHEIVRGLDQSFQKIDELPF
DFERRRMSVIVKDEQGVVSMVTKGALEEMLAVSNYVEYKDEIIPLTDQVREDVLGEVAQL
NEQGLRVLGVSYKSNLEEGYAFEVGDEADMILTGYLAFLDPPKPSAAPAINTLAEYGVAT
KILTGDNEKVTQAVCEKVGLNVDSILLGSDIDSLSDSELTQAVETTTVFAKLSPDQKARI
ILQLKANGHKVGYMGDGINDAPSMKVADVGISVDTAVDIAKETADVILLDKDLMVLEKGL
VEGRKVYANMTKYIKMTVSSNFGNIFSLLFASIFLPFLPMAPIHLIVLNLVYDLSCIALP
FDRVDKDFLKKPRIWEAKSITRFMAWFGPISSIFDILTFIILYFVIVPMITGYGYVHGAD
SAGLFIMLFQTGWFIESMWSQTMVIYMLRSPKLPFVQSRPALAVMATTLLGALFVTFLPY
GPLASLLKVAPLNSLYFLLLAGILFLYMASVTLVKHYYIGKYKEWL
>tr|A0A448ZYL1|A0A448ZYL1_METSV Magnesium-transporting ATPase, P-type 1 OS=Metamycoplasma salivarium OX=2124 GN=mgtA_3 PE=3 SV=1
MTKIAQSEATKKLQLTKNRLIEAAKSTEIELYEKFHSSKRGIETDEIVDENRDQYGRNVI
LKKGADNVWKRLFRSFFNLFNIILFSLAFVSLIVDVIIPLKAPSSPDDKPSYTTMTVILI
MVFVSSIIHFIQEQHSSTNAQKLVKIIETTSLVQRNGILSEIPISDIVVGDIIHLAAGDI
IPADVRILQAKDLFVSQSSLTGESDAIEKYTFIDSKKQYDNITDYHNLAFMGSNIISGSA
IAIVVVTGNDTYIGQIASKINEKPVKTNFDKGIKKISIMLTIVMAIIIPIVFLIVGFTTK
SVQNPWIKALMFSITIAAGLTPEMLPVIIISCLSKGAIVMSKQKTIVKSLNSIQNFGTMD
ILCTDKTGTLTQDEVILERHMDVTGKEDPYVLKYAFLNSYYQTGLKNLLDNSIIKRTMEL
AEEEPSLDNLELHFEKIDELPFDFNRKRMSVLVRSLKNNRIKMITKGAVEEIISVCSTIY
KDGKVIPLTKSVIKSVLNKVEEFSEEGMRVIAIASKNDAAPVGKFSTVDEKDMTLIGYLT
FLDPPKDSAESAIQELHNRGVEVKILTGDNALVTKAICAKVGIPYEKILLGKDLITMSDE
KLAKEVETTQIFAKLTPDQKARIITILRKNGHVVGYMGDGINDAPAMKVADVSISVDTAV
DIAKETANIILLEKDLKVIATGITEGRKTHANINKYIKMTVSSNFGNIISILIASILLPF
VPMAPVQIIFLNLIYDLCCAAIPWDNIDKDYIKKPKKWEHKSIWKFMIWFGLVSTLVDVI
TFVVLFYVFVPQQMGIKSYYILTTDVSRKQFMELFWTGWLVTSMWTQTIVIHFLRTEKIP
FIQSHASSPIFITTILGIAAITAAQYIPGISKGLELQPLAPMFYAWLLMFVGIYITLIMI
VKMIYKKIYKQFL
>tr|A0A7R9CBK8|A0A7R9CBK8_METSV Magnesium-transporting ATPase, P-type 1 OS=Metamycoplasma salivarium OX=2124 GN=mgtA_3 PE=3 SV=1
MTKIAQSEATKKLQLTKNRLIEAAKSTEIELYEKFHSSKRGIETDEIVDENRDQYGRNVI
LKKGADNVWKRLFRSFFNLFNIILFSLAFVSLIVDVIIPLKAPSSPDDKPSYTTMTVILI
MVFVSSIIHFIQEQHSSTNAQKLVKIIETTSLVQRNGILSEIPISDIVVGDIIHLAAGDI
IPADVRILQAKDLFVSQSSLTGESDAIEKYTFIDSKKQYDNITDYHNLAFMGSNIISGSA
IAIVVVTGNDTYIGQIASKINEKPVKTNFDKGIKKISIMLTIVMAIIIPIVFLIVGFTTK
SVQNPWIKALMFSITIAAGLTPEMLPVIIISCLSKGAIVMSKQKTIVKSLNSIQNFGTMD
ILCTDKTGTLTQDEVILERHMDVTGKEDPYVLKYAFLNSYYQTGLKNLLDNSIIKRTMEL
AEEEPSLDNLELHFEKIDELPFDFNRKRMSVLVRSLKNNRIKMITKGAVEEIISVCSTIY
KDGKVIPLTKSVIKSVLNKVEEFSEEGMRVIAIASKNDAAPVGKFSTVDEKDMTLIGYLT
FLDPPKDSAESAIQELHNRGVEVKILTGDNALVTKAICAKVGIPYEKILLGKDLITMSDE
KLAKEVETTQIFAKLTPDQKARIITILRKNGHVVGYMGDGINDAPAMKVADVSISVDTAV
DIAKETANIILLEKDLKVIATGITEGRKTHANINKYIKMTVSSNFGNIISILIASILLPF
VPMAPVQIIFLNLIYDLCCAAIPWDNIDKDYIKKPKKWEHKSIWKFMIWFGLVSTLVDVI
TFVVLFYVFVPQQMGIKSYYILTTDVSRKQFMELFWTGWLVTSMWTQTIVIHFLRTEKIP
FIQSHASSPIFITTILGIAAITAAQYIPGISKGLELQPLAPMFYAWLLMFVGIYITLIMI
VKMIYKKIYKQFL
>tr|A0ABD0AE29|A0ABD0AE29_9LACO Cation-transporting ATPase OS=Lactobacillus delbrueckii OX=1584 GN=mgtA_3 PE=3 SV=1
MKDFYLQSKDEVLKEFKASPNGLSSGEAKERLAKYGENALVEGKKKTVFQVFLDQFKDLM
VIILIIAALISAFTGDAESTIVIIAVLILNAVLGTVQHVKAEKSLESLKSLSSPSAKVLR
DGQKVEIDSKKLVPGDILVLEAGDLVTADGRILDNFSLQVNESSLTGESTNIDKADLDFD
QERPLGDRLNMVYSSSLVTYGRANVLVTGTGMGTEIGKIAKLMNDTKEKKTPLQQSLDKF
SSKLATAILLICSVVFGLQIWRGQPLMDALLFAVALAVAAIPEALSSIVTIVQAMGTQKM
AKQHAIIKNLAAVESLGSVSVIASDKTGTLTQNKMTVQDIYIGGEVLQPNELSLDNQLHR
YLLYDVVLNNDSRLQADGKGIGDPTEYALLEMYRQVPGIDMGDDQIALSEDDLRDFLDRQ
EEVPFDSDRKLMSTKHLIHTVPTIFTKGAVDVLLDRCVSYRIGDEIKPMTTEAKQQILDQ
NQAFSENGLRVLAFAYKESDEELNLDAENGLIFIGLISEMDPPRPESVAAVAQAKKAGIK
TVMITGDHKVTAVAIAKKIGIFAEGDLAVTGLELDAMNDKELDDKIEKISVYARVSPENK
IRIVDAWQRKGKIVSMTGDGVNDAPALKKADIGVAMGITGTEVSKDASSMILADDNFATI
IKAVANGRTVYENIKNAVMYLLSGNLSAIITVLFASIAGLPVPFMAVQLLFINLVTDSLP
ALAIGMEPGANDILNRPPRDPKEGILNKQMVTRVAVQGALIAVSVIAAFLIGLKTSSAVA
CTMAFSTLTFARLFHGFNCRSEHSIFKIGFKNNWYSLAAFVAGSLLLGLILFVPSLHSLF
TVTPLAGGQVGMIALLAFLPTVVIQAVKVIREKK
>tr|A0AAV5PE23|A0AAV5PE23_LACDE Magnesium-transporting ATPase, P-type 1 OS=Lactobacillus delbrueckii subsp. bulgaricus OX=1585 GN=mgtA_3 PE=3 SV=1
MLNKTMNKAASDDAKRVARIALEKRSVTLAQLHTNSNGLSTEEAANIREKTGTNEIASSN
QASKLHFLAEAFLTPFTLVLLILATMSLFTNYIFVPQREKNLSTVIIMVVMVLVSGITSF
IQNVRTSNAVQSLLKMVSVTTNVRRDGKDQEIPTKDVVVGDIINVSAGDMVPADMKLLSS
TDLFCSASSLNGESTPTEKNANFVPTPDKMENYLDYPNILFKGTTIVSGSGRGVVFATGE
HTVFGKIAAQIADTEMKETTFDTGIKNISKLLLTMTAIIAPLVLVVNGLTKGNWTDALIF
AIATAVGLTPEMLPVIVTTNLVRGSLEMSKHQTIVKKMNSIQNFGSADILCTDKTGTLTQ
GQVILEKHYNLEMRETDRVLKMAYLNSYYQTGMKDLIDQAVIDVADDELDTSEIQRDYHK
IDEIPFDFQRRRMSVVVANSDQKHGEHLLITKGAAEEMLAVSSQVEIGGQILPLTEERKK
QIFKDIDDLNSDGMRVIVLAYKVDPSPVGKFTVDDESDLIVIGFLTFLDPPKESAKNALA
SLNRDGITVKILTGDNEAVTRAVALKVGLNIDTVYGQKDLIGKSDEELAKIVEECDIFVK
LSPEWKTKIINALQKNGHTVGYMGDGINDAPAMKQADVSISVDSAVDVAKESADIILLQK
DLSVLEHAVRIGRKTLTNTMKYIKITLSSNFGNILSIMVASVFLPFLPMLPLQLLILDLL
YGTSCLALPFDSVSEDYLHVPREWSTKNMPKFMSYFGPTSSIFDVITFAVLFFVICPALT
GGSYASLGPAGQLAFMTIFHTGWFVESLWTQEMVIHALRDERLPLIQQRASSPVMLATFG
AAIFGTFLPFSKLAGAMKFVHLNEEFLWIVAGLLVCYLLLTTVVKHFYMKKEKFLI
>tr|A0A0J6YDB7|A0A0J6YDB7_9MYCO Magnesium-transporting ATPase, P-type 1 OS=Mycolicibacterium chlorophenolicum OX=37916 GN=mgtA_3 PE=3 SV=1
MTATLPAAVRNRDTIASSPLDDVLTLLGTTVDGLSTADATARIAAVGANVVRTHRVSAAM
VLRRQLSNAVLGLLAVTAVLSYFLGDSTQATIIGAILLVSVGLGFVNEYRAERAAAAMHS
GIHHTAVVRRDGSFGRVDVIGLVPGDVIRLELGELVPADVRLIDVNGLECNESILTGESA
TAEKSSAPAPAGTAVGDARDLAYMGTVVSAGEATAVVYATGADAEFGRIAVGLGERQPET
DFQAGLRRFSYLLLRVALMLTAVIIVTNLLLGRPLIDSALFGLAIAVGITPQLLPAVVST
SLATGSRRLAKLKVLVKRLVCIEDLGDIDILITDKTGTLTEGRVELIEAVDPSGVAAAAV
LLSGLLATDLDPAVGGVSANDLDAALWAGHRPVKGVTRVAVLPFDHTRRSTSALVDDGPR
RVLVVKGAPEQVMARCVEVPPDATATLSALFADGRRVVAVASRPGDGITRLSADDETGLC
LEGFLVFADNPKPAARDSLARLAALGIEVKIATGDNAQVAEKVCADLGLPSKGTLTGAQL
QQIDDEHLDAATRDHTIFARISPTQKARIVASLRHTGRSVGFLGDGVNDALALHSADVGI
SVDTATDVAKDAADVVLLEKDLDVLAAGVAEGRRIFANTIKYVLMGTSSNFGNMFSAAAA
SAVLPFLPMLPGQILLNNLLYDTSQLAIPADHVDEEQLHAPAHWNIAFIRRFMLTFGPVS
SLFDFLTFGLMLGVLNAGPVEFRTGWFVESLATQTLIIFAIRTRRVPFLRSRPAALLIVT
TGAVIAVGVMLTLSPVAARLGFTPLPWLFFAALVALTIAYLVLVDVTKSVFYAEPMHMAG
AAHRTRGEIHRIHRRAARFSHPDRLPVVAPR
>tr|A0AAD0TUH4|A0AAD0TUH4_9LACO Cation-translocating P-type ATPase OS=Lactiplantibacillus paraplantarum OX=60520 GN=mgtA_3 PE=3 SV=1
MQNYQNAPFKPTPESGLTTTVVTAQLTKFGKNELVAARPVPLWRKIWQHMSDVSSLVLLF
AVGLATYLALAQNGGWTKTIVIGAILVINVCIGLYQEASAEKSLAALKSMSLPTANVRRD
GTVQSIAAPEIVPGDLVLLKAGDQVPADAVVLEATNLAVDEAVLTGESEAVEKSVYQDTG
ELDDDCQVYAGTAVTAGTALIQVLTTGMATELGQIAGLLNKTKQRATPLQGRLNRLSSWL
TTFAVLGGITIFALSVWVQNQGLADSLMIGVSLAVAAVPETLPIIVTISLSHGVRRMADR
NAIMRRVSAVETIGSVDVIASDKTGTLTQNRMTITKYWTPTTGIMTTEQPLTSAGQTLMR
YLGLATNAEINRVDGEEQAIGDATELAVIRWLAQHDLDRSVLEEQAPRIAEDPFDSTKKM
MTTVHELEDGQRLVIVKGAWDRLPLKPDQASLAAGQVAHDEFGQAALRVLAVGYRIIPAD
VQTTDWDDLTADLQLAGLIGLIDPPRPEVIPAIRAAKQAGIFPVMITGDHLVTAKAIAEE
IGILTPELQAISGDDLRQLSDEELTARIDQIAVYARVSPSDKIRIVQAWQSLGKTVAMTG
DGVNDAPALKAADVGIAMGITGTEVSKEAADMVLTDDNFATIMAAVKEGRTVYQNIIKAV
EFLVGVNFAQIFLMVGAVLFGWGAPLLAEQLLIINVLADGIPGFFISQEPGEPQAMQQPP
VANDESILARGLGQRLFVRAATFTVLTLGIYALGRFGLTNGQAPVGMTMVFLVLALGSMI
DIYAIKDRRPLSRETFTRNVMLNRGLLLGILVVVAIAILPPLRNFFSLTTLPLLSWGVVL
VATLIPTFVLELNKRWQAWRQSRLVANVAE
>tr|A0ABM8Y4G6|A0ABM8Y4G6_9BURK Magnesium-transporting ATPase, P-type 1 OS=Cupriavidus pinatubonensis OX=248026 GN=mgtA_3 PE=3 SV=1
MPMKTAGAATGAALSESPGTATVAGHQPIRTRASDVPPLLAQVAAGSGAQALAALSSDAQ
GLIDAEVPLRRREHGANQIATERQHRFVPDLFGRLRNPLNLMLLSLAALSGLIRDWQAAS
VITCMVALSVGLATWQESRSGKAAAALRAMVHTVIAVRRRPAAGAQTQTSDIPIAELVPG
DVIHLAAGDLVPADVRLLAAKDLFVNQAALTGESMPVEKFAVDGASAETAGDIANLALMG
TAVVSGTATALVVLTGRHAVFGHIARSIAAREPPTAFEEGLGQISRLMLGIIVVMAPLVF
IINGLTKGDWFEALLFAVAVGVGLTPEMLPMLVTVNLAKGALVMSRHKVIVKRLNAIQNL
GAMDVLCTDKTGTLTQDRVILKHHFDLSGRESEQVLEFAYLNSFFQSGLRNLLDVAVLQH
EDVGQRIGIHEQWRLVDEIPFDFTRRRMSVVVESSQPEDERRLLICKGAVDEVFDASATA
RIGDTVVVLDAAHRADLMRQSELLNEDGFRVIAIASKRLPMAGPARAYGIADEAGMELVG
YIAFIDPPKESAAAALAALRKSGIEVKILTGDSPRITSKVCRMVGLPAGRVFLGSDLDRL
TPAELAEVARDNSLFARLNPAHKETLVRALRAQGRVVGVLGDGINDGPALKAADVGISVD
NAVDIAKESAGVILLEKSLTVLYDGVLEGRRVFANLLKYLRMGASSNFGNIFSVLGASAW
LPFLPMAPIQLLTNNLLYDISQTALPTDNVDDGALARPCRWEVAKVRRYILCLGPVSSVF
DYLTFAGLYWWIGANSPANAPVFQTGWFLESLLSQTLVVHIIRTSSIPFIESRASPALLA
ATGAICVLGVWLPYSPVASVLRLHEPPSTLWTMLVPILALYLLITFVVRRVLSRYLELD
>tr|A0ABN7F720|A0ABN7F720_9BURK Magnesium-transporting ATPase, P-type 1 OS=Achromobacter piechaudii OX=72556 GN=mgtA_3 PE=3 SV=1
MQDADDGSCWWQLDEPALLARLDCNRDGLTSAAAAQRQPPARPTLSMPAALRRATLALLR
RFANPLVLILLIAGAVSAAMGEIANAVILASIIAISVSLDAYQEARSADAAQRLQQSLAH
WATVLRDGQPTRIAASAVVPGDLLLLQAGDIVPADARLLTTQNLLVNQALLTGESYPVEK
RVGTNAEPASAAADAPDAVLAGSAIQSGSATALAVLTGPDTELGQIGADISKREKPTAFD
MDVQGFGMFIMRLTLFLVLFVLLVNALFHRPWLESFMFAVALAVGLTPELLPMIVSVTLA
RGAMRLARKHVIVKQLAVIQNLGAMDVFCSDKTGTLTEAIIRLDRTIDLQANPSQTVRDL
LVVNSFFASGARSALDEAVLSGLDTHCDGWTLLGQLPFDFDRRRASVLVQGPRERLLIAK
GAPEDILRVCTQYTPQPDLPPQALDEAARQRATQAFLDLEQSGFRILAVATRAMPEALGV
QASDESNMVLHGYAAFMDPPKRGAAAALKALRSSGVKIKIISGDSEGVTRHLCTLLHLPV
KGVLTGRALAVMDAATLRAKVEDTTIFCRMTPSQKERVVLACKHLGHTVGYLGDGINDAP
ALHAADVGMSVESAADVARDAARVILLRRSLSVVHDGVMEGRRTAMNVLKYILMGTSSNF
GNMFSMAGAALFLPFLPMLPVQILLNNMLYDISELPIPLDNVDAGDMAAPRRLDIASIRR
FMLIVGPVSSVFDFVTFYLLLHVLDANEAMFQTCWFVESLCTQVLVIFVIRTRGNPCKSR
PNAALVAAACLVVATALWLPVSPLAGFFSFTPPPAAFYLMLAPLILCYLAVVQIIKSKFF
VAGPGR
>tr|A0AAD2EUM9|A0AAD2EUM9_9RALS Magnesium-transporting ATPase, P-type 1 OS=Ralstonia wenshanensis OX=2842456 GN=mgtA_3 PE=3 SV=1
MHITSVPFPHSPADDLSMWSALASQDVLVRLQTQTHGLTEEAAAQRLRENGLNRVANGHQ
EAVLIELARRSVNPLNLLLISLAGVSAVLGDVRAAVLIAVMVVLSVVLGFLQEHRSNRAA
EALRRMVHTTATVRRIGSDGAEASQEIPIEQLVPGDIVQLSAGDMVPADLRLLSAKDVFV
NQSALTGEAMPQEKHAEPSDSHPAADFDRPNLCFMGSAVVSGYATAVVLTTGHRTAFGHV
ANLIAAQRVQTSFDRGITRFTWLMLTLILVMAPTVFLINGLTKGNWFEALLFAVAVAVGL
TPEMLPMIVTVNLAKGAIAMSRKKVIVKRLNAIQNFGAMDVLCTDKTGTLTQDRIILKHH
LDLRGEESDQVLEYAFLNSFYQSGLKNLLDVAVLKHVELEQRLDVHARFQKIDELPFDFE
RRRMSVVLAQDDGTHVLICKGAVEEVLAVSARYVSGDEAGPLEASHLQDTRQLAENLNAD
GFRVVAVAYKEMPHEQSQYAVTDESGLTLLGYIAFLDPPRDTAAPAIAALKARGVAVKIL
TGDNAIVARKICREVGIAVEPVVLGTELAAMSPEQMAEVAERASVFAKVSPAQKAAIVEA
LHRRGHVVGFMGDGINDGPALKAADVGISVDSAVDIAKESADIILLEKSLAVLGEGVTEG
RKVFGNIVKYIKMGASSNFGNMFSVLGASLFLPFLPMAPVQVLLNNLLYDFSQTAIPTDN
VDDDYLVKPRRWEIGSILKFMLYMGPVSSLFDFATYALLLGVFHAWADPALFQSGWFVES
LLTQTLIIHIIRTAKVPFVQSRASTALVLTSIAIACVGIAMPLTPVGALFGFTPLPAAYW
PCLAAIVLVYGLCAYVMKTWYVRRYGLD
>tr|A0A916QKC2|A0A916QKC2_9LACO Magnesium-transporting ATPase, P-type 1 OS=Lactobacillus corticis OX=2201249 GN=mgtA_3 PE=3 SV=1
MLFKKATTAKVNVKLVKEIARGKRTEVLAKLHASEEGLTSVEADRRKEEFGPNEIAKTSN
DSKLRFLAEAFITPFTIVLLILAVLSFFTNYVFEPASSKDLSTVIIMVVMVLISGITSFI
QNVRTSDAVNSLLGMVSVTTNIRRDGKDQELPTKDVVVGDIINLAAGDMVPADMRLLQSK
DLFCSSSSLNGESNPVEKIATQGPRIGHEDEYLDYPNVLYEGTTIVSGAGKGVVFATGSD
TVFGKLAADLSKNKVKETSFDVGIKEISKLLLTMTAIIAPLVFIINGMTKGNWLEALIFA
IATAVGLTPEMLPVIVTSNLVKGSVEMSKHGTIVKKMNSIQNFGAADILCTDKTGTLTQD
RVVLERHYDLDLHETKQVLELSYLNAYYQTGMKDLIDKAVIEAAGDELDVNEIQRDYNKI
DEIPFDFKRRRMSVVVANSDQKHGEHLLVTKGAAEEMLQVCTKLETKGMILPLTEDRKAK
ILQRIDEMNNDGMRVLLLAYKKHPAPVGEFSVDDETDLTLSGYLAFLDPPKESAKKALTN
LAADGIKVKILTGDNEAVTRAVGLQVGLNVDRAYSSNDLEGKTTDELKQMVEECDIFVKL
TPEWKTRIIKLLQENGHTVGYMGDGINDAPAMKTADVSISVDTAVDIAKESADIILLHKD
LGVLEKGVRIGRKVFANTMKYIKITLSSNFGNILSILIASTFLPFLPMLPLQLLILDLLY
GTSCLAIPFDNVDEEYLRQPRSWSTKKLPKFMFYFGPTSSVFDVITFALLYFIVCPSLAH
GNQALFIAIFHTGWFIESLWTQEMVIHALRDPKMPFLRQRAAWSVIAATFGAGIIGTLLP
FSWLTKALKFGPMPLEYTFLVFGLLICYLLLTSLVKHWYLQHEQYLI
>tr|A0A1Z5J4B3|A0A1Z5J4B3_9LACO P-type Ca(2+) transporter OS=Secundilactobacillus silagincola OX=1714681 GN=mgtA_3 PE=3 SV=1
MKNKPWYQQTTDELFANLETQEQGLTEGVVKERREKYGENKLAAKRQTTILQKFIAQFKD
FMIIVLIVAALIAGATGELADALIIFAVVVLNAVFGVFQEAKAEDAINSLREMAAPVAHV
ERHGEVITVKSDELVPGDIVHLEAGDIVPADIRLVTANVMKVEEAALTGESVPVNKTSDV
LDEDDLALGDRDNMVYMTANITTGRGTGIVVATGMQTEVGQIAGMIEETKETKTPLQENL
NQLGKWLTILILAIAVLVFVIGMVRGEETLVNMLLTAISLAVAAIPEGMPAIVTITLALG
TQRMAKRHALIRKLPAVETLGSTDIIASDKTGTLTQNKMTVEQLYENGQLVDAKQRKVDL
TDPLALAMMLNNDSKFTDDGLAGDPTETALIQYYLDQDEPASATISSNKRVAEIPFDSER
KLMSTFNEDQDGKVTQYTKGAPDQLLKRVDRILLDGKIRSITDADKQQIMAINHQLATQA
LRVLAFAYNEVDEVPSDLTSETAEQHLIFIGLIAMIDPERPEVAQAVVEAHEAGIRPIMI
TGDHRDTATAIAKRLGIFDESNGNNQVITGAELDKLSDDQFNQTVDQYSVYARVAPEHKV
RIVNAWQKRGKVVAMTGDGVNDAPALKAADIGVGMGITGTEVSKGASDMVLADDNFSTIV
VAVEEGRKVFANIQKALQYLLSANIGEVLTLFVMTLLGWQILAPVQILWINLVTDTFPAI
ALGLEPAEPNIMKRKPRGRSSNFFSGGVFGNVIYQGLLEGLITLGVYGLSIKFPVHASAQ
LAHADALTMAFATLGMIQLFHAFNSKSIHESIFKVGLFKNRSLNWAILTAFLLLAVTIVV
PGFNTIFHLTELNGLQWGIVLGAGLLMIAIVEIVKLVQRRFGK
>tr|A0A1Z5IBQ6|A0A1Z5IBQ6_9LACO Cation-transporting ATPase OS=Secundilactobacillus mixtipabuli OX=1435342 GN=mgtA_3 PE=3 SV=1
MTMTNAQRNRQQLETVLKTNLTNGLTDVQVKQRQSDGRNVLQEEKPPTIFQKIWRHLSDV
ASLVLLFAVALSTYLAIAANGGWTKTIVIGSILVINVLIGMYQEHSAEKSLAALKKMNVH
EVTVVRDGTSQVINAADLVVGDLVLLSGGNQIPADGRLVEATDLRIDEAVLTGESEPVKK
TAEPVDQAAEIGDRVNEVFSGTGVTQGTGQMVVTAIGMATEIGSIAGMLNRTKARTTPLQ
KRLNQLSSRLTAVAVVGGVIITVLGLFFQGDTLTDALMIGVSLAVAAVPETLPIIVTISL
SHGVGVMAKQHAIMRRVDAVETIGGVNVIASDKTGTLTQNQMTVTQAWSVFDDQPTRVGN
GPLQEQTQTLMKLMGLATNATREKVNDEWVEIGDSTELAIVRWLAADGLTRADFEQEALR
VAEDPFNSTKKTMATLHQLPDGRALLIVKGAIDHLPITQSASEQAKTKQIHDQFAHDALR
VLAVGYKYFDAIPEKPIEDLQHDLVFAGLIGMIDPPRETAIAAVAQAAEAGIRTVMITGD
HLETAKAIAKQIGILRSGDQVVTGAALRQLSDQELAAQIENISVYARVSPEDKIRIVKAW
QQQGATVAMTGDGVNDAPALKAADVGVAMGITGTEVSKNASDMILTDDNFETIVAAVATG
RAVYQNILKAVEFLIGVNFAQIFLMIFAVGIGWGAPLIAEQLLLINVLADGIPGFYLSRE
PAEPLNMKRPPISRKTSIFADGLGQRVVVRTTTFILLTIGVYGIGRFVLAHNDPAIGMTM
LFFTLALGSMIDIYPIKQRSPLSWRGIRSNVALNAGVILAASVVVSTAVFPWLGKAFQLT
ALSPINWLVILIAIFIPSCVLELNKRVKLMRFKQPVLLDEE
>tr|A0A1Z5IGR1|A0A1Z5IGR1_9LACO P-type Ca(2+) transporter OS=Secundilactobacillus silagei JCM 19001 OX=1302250 GN=mgtA_3 PE=3 SV=1
MADKPWYQQTTDELFANLDTQEQGLTEATVKERREKYGENKLAAKRQSTLLEKFIAQFKD
FMIIVLIVAAVIAGATGELVDALIILAVVVLNAIFGVFQESKAEDAINSLREMAAPVAHV
ERNGQVVTVKSDELVPGDIVHLEAGDIVPADIRLVTANVMKVEEAALTGESVPVNKTSDV
LTDDDLPLGDRDNLVYMTANITTGRGTGVVVATGMKTEVGQIAGMIEETEETKTPLQENL
NQLGKWLTALILAIAALVFVIGMVRGEETLVNMLLTAISLAVAAIPEGLPAIVTITLALG
TQRMAKRHALIRKLPAVETLGSTDIIASDKTGTLTQNKMTVEQLYENGQLMDASQSKVDL
TDPLALAMLLNNDSKFTDDGLAGDPTETALIQYYLNQDEPAAATISNNKRIAEIPFDSER
KLMSTYNEDPDGEITQYVKGAPDQLLKRVTQILQDGQVRELTNADKQQIMATNHDLATQA
LRVLAFGYKKIDAVPDDLTSETAEQDLIFIGLIAMIDPERPEVAQAVVEAHEAGIRPIMI
TGDHRDTATAIAKRLGILDKNSTDSQVITGAELDKLSDEEFNQNVGQYSVYARVAPEHKV
RIVNAWQKRGKVVAMTGDGVNDAPALKAADIGVGMGITGTEVSKGASDMVLADDNFSTIV
VAVEEGRKVFANIQKALQYLLSANIGEVLTLFVMTLLGWQILAPVQILWINLVTDTFPAI
ALGLEPAEPNIMKRKPRGRASNFFSGGVFGNVIYQGLLEGLITLGVYGLSLKFPVHASSQ
LAHADALTMAFATLGLIQLFHAFNSKSIHESIFKIGIFKNRSLNWAILTAFLLLAVTIVV
PGFNTVFHLTELNWLQWGTVFGAGILMIAIVEIVKFGQRRLEK
>tr|A0ABM7XQ18|A0ABM7XQ18_9ENTE Cation transport ATPase OS=Enterococcus innesii OX=2839759 GN=mgtA_3 PE=4 SV=1
MAKEMYQKEISEIMAEVQSSPEGLTQQEAAKRLENGLNQLKEAPKKSSFALFLDTFKDAM
VIVLLIVAIIQMVMGAHVESIVIFAVLLLNSVVSVIQTKKAEGSLDALKSLSAPDANVIR
DGKEQSVLAKELVVGDIVILEAGDYVPADGRLIEEGSLKVDEGMLTGESTPAEKELGVID
RTAPIGDRDNMVFSGTIVTYGRGRFIVTATGNVTEIGQVAGLLESTVEHKTPLQRGLDSF
SKKLSLAILVLSLIILGVQVARLFLGDGTGDMTEDLVNAFMFAVAVAVAAIPEALQSIVT
IVLSIGTKQMAKRHAIIRKLPAVETLGSTSIVCTDKTGTLTQNKMTVVDYYLPNGQTGTF
PDEPTTWTLPEKRLVEISVLANDAAISEDGAKLGDPTEIAFLDYSEKLNQPYRAIRQQFP
RLQELPFDSDRKLMSTLHEIDGEHLLLTKGGPDIVFGRSTKVLIDDQVVPLTDEIRNKLQ
HQNEEFSKRALRVLAFAYRPLTDAQSRELTLEDENELILVGLMAMIDPPRKEVKQAVADA
KSAGIKTVMITGDHKTTAVAIAQEIGISAEGDLALTGTELDALSETELEDQLDKITVYAR
VSPENKIRIVRAWQDKGKISAMTGDGVNDAPALKQADIGIAMGTGTDVAKDAAAMVLTDD
NFASIIRAVEVGRNVFDNIKKAISYLFAGNLGAIIAIIFALVMGWDNPFTALQLLFINLV
NDSLPAIALGMEKAEPTIMQRQPRDPNAGIFTGKTLISVTYRGILIAAVVILAQWLGMNQ
SPELGVAMAFSTLIWSRTLQTLPARSNTETAWQAGLFANKMVWLAIVVCGGLYSITLIPG
IREVFAIPATFTLGHVGLCIAMAAVAVVLMEITKLIIIAVQKRQGNA
>tr|A0A4R8QXU6|A0A4R8QXU6_9MYCO Magnesium-transporting ATPase, P-type 1 OS=Mycobacteroides franklinii OX=948102 GN=mgtA_3 PE=3 SV=1
MSSFTKTSRTADASALGIGAASALSAEEVFTRLAASQRGLTQEDARQRLLRHGPNAVYSH
RARMAAVLWRQLRSPLLGLLVAAATVSFFVGERTDALVIGVIVALSVGLGFGNEYRAAKT
AEALHSQIHHRALVVRDGHQVLVDVTELVPGDVLELRLGDIVPADIRLLSVTELECDESV
LTGESMPVEKNVGESPVGAPLAELSGCALMGTVVHAGSGRGIVVATGAGAEFGRIAAGLD
IRNPETQFQAGLRSFSMLLVQVAGVLTTFIFVVNLMLHRPIIDALLFSLAIAVGITPQLL
PAIVSTCLAAGSRRMARRKVLVKRLVCIEDLGNVNVLFTDKTGTLTEGRISFMRALGPDG
SLSDEALTWGLVCTEVHLEGSAVLGGNALDVALWESSQSARFRSDVAGYRVQAVIPFDHE
RRMSSVLVDNSAGQRTLVTKGAPETVLDRCVDVPAQARAALAAEFAAGNRVVAVATRSAT
ALATPSPDDEHDLRFVGLLVFLDAAKPGAATALQRLAGLHIAVKIVTGDSPAVALKICQE
LDLPVTGTLTGAELDVLDDQQLGAIIENTTIFARVSPEDKARIVRIQRRTGFDVGFLGDG
VNDSLALHAADIGISVDSASDVAKDAADVILLEKDLDVLADGVIEGRRIFANTIKYILMG
TSSNFGNMFSAAGASLFLSFLPMLPSQILLNNLLYDTSQLAIPTDEVDAEQLARPSRWNI
SFIRRFMMYFGPISSLFDFATFGVMLWVFHSGPTQFRSGWFVESLATQTLVIFAIRTRRI
PFFRSTPSMPLLLSALGVVVIGALLPATPLANSLGFHPLPLGFFAALVLMVVCYLGLIEM
GKKLFYSAAQTSPPALPQQGRQRHVQRRAARFSTALP
>tr|A0A1S1HIV6|A0A1S1HIV6_9SPHN Magnesium-transporting ATPase, P-type 1 OS=Edaphosphingomonas haloaromaticamans OX=653954 GN=mgtA_3 PE=3 SV=1
MTEPHAFWQATPDDSLHTLAATRDGLPSDEAAARLDRDGPNEVSAAKRRHFLLDLLRRLG
NPLIAILLVAAGIAGATGDLASFAIIFIVVVLSTTLDLVQEHRAEATAEALRRAIALHAT
VLRDGKPIELPVRELVAGDIVMLAAGDLVPADGIVLAANGAQVNEALLTGEPYPVEKQVE
PATAAETPAEAHNALFQGTSLIGGTATLLVVQTGPRTRFGAIARSLAGKQPTTAFEHGIH
KLGVLIVRLTIFLVLFVLLAHLALGRPPLQSFLFAMALAVGLTPELLPMIMTVALGRGAQ
RMAKAKVVVKRLSAIHDLGQMDILCTDKTGTLTEARITLVGQPGIDGDDDERVAELAAVN
ARFETGLKSPLDQALLLHMTGRSLEGWRKLDERPFDFERRRVAVLAEQGSERIEIVKGAP
ETLLALCTRAQDRSGEFVPLDDALRARLCALREDRAAQGLRLLAIAWKPAAGQDRIDARG
EDELVFAGYCVFVDPPKPSATSAVARLEAAGIRIKVISGDAAPVIQHLVAALALPVEGIL
TGDEIAKLNDQALAARVEQVDLFARVTPDQKTRIVRALRARGHTVGFIGDGINDAPAIRA
ADVGLSVDGATDVAREAADMILLAPDLCVLADGVAEGRRTYANIMKYVRMGTSSNFGNML
TMAIASLFLPFLPLTPVQVLLNNLLYDLSEIGIPFDTADSGDLARPQGWDIRGLVRFTAI
MGPLSSLFDFATFALLLGVFHVGIPEFRTAWFMESMLTQILVVFVIRTSRPAWSSRPHIV
LTVTALAGLAAALLLPLLPSADLLGFAIPGATIFGAIALLVVGYLASAEFLKRFALRPAG
SAR
>tr|A0A1Z5INR3|A0A1Z5INR3_9LACO P-type Ca(2+) transporter OS=Secundilactobacillus pentosiphilus OX=1714682 GN=mgtA_2 PE=3 SV=1
MADKPWYQQTTDELFAHLETQEQGLTEATVKERREKYGENKLTEKRQTTLMQKFVAQFKD
FMIIVLIVAAIIAGLTGEVADALIILAVVILNAVFGVFQESKAEDAINSLREMAAPVAHV
ERHGQVITVKSDELVPGDIVYLEAGDIVPADIRLVTANVMKVEEAALTGESVPVNKTSDV
LAEDDLALGDRANLVYMTANITTGRGTGVVVATGMQTEVGQIAGMIEETAETKTPLQENL
NQLGKWLTALILAIAALVFVIGMVRGEETLVNMLLTAISLAVAAIPEGLPAIVTITLALG
TQRMAKRHALIRKLPAVETLGSTDIIASDKTGTLTQNKMTVEQIYENGQLVDAKQQEVDL
TDPLALAMLLNNDSKFADDGLAGDPTETALIQYYLDRDEPAAATISNSERVAEIPFDSER
KLMSTFNADSSGSITQYVKGAPDQLLKRVDRIFIDGKIREITAADKQQIMAVNHQLATQA
LRVLAFAYKEVDSVPSELTSETAEQHLIFAGLVAMIDPERPEVAQAVVEAHEAGIRPIMI
TGDHRDTATAIAKRLGIMGENSGDDQVITGAELDKLSDEEFNQRVDHYSVYARVAPEHKV
RIVNAWQKRGKVVAMTGDGVNDAPALKAADIGVGMGITGTEVSKGASDMVLADDNFSTIV
VAVEEGRKVFANIQKALQYLLSANIGEVLTLFVMTLLGWQILAPVQILWINLVTDTFPAI
ALGLEPAEPNIMKRKPRGRSSNFFSGGVFGNVIYQGLLEGLITLGVYGLSLQFPVHASGQ
LAHADALTMAFATLGLIQLFHAFNSKSIHDSIFKVGLFKNRSLNWAILTAFLLLAVTIVV
PGFNTIFHLTELNILQWGIVFSAGILMIAIVEVVKFVQRRFEK
>tr|A0AAI8XRP0|A0AAI8XRP0_MYCME Magnesium-transporting ATPase, P-type 1 OS=Mycolicibacterium mageritense OX=53462 GN=mgtA_2 PE=3 SV=1
MTTAQIRTLHGLRIVAEANLSDLLLQLDTTQDGLSTAEANARLGRYGPNAVRTHRVNAAA
VLRRQLNNAVLALLAATAVLSFFLGDSTQACIIGIILVISVGLSFVNEYRAERATAALHS
RVRHNAVVRRDGRFSRIDVTALVPGDVIRLELGELVPADVRLIDTAGLECNESILTGEST
PAQKSAASSPRDPTIADANNLAFMGTVVSAGDATAVVYATGADAEFGRIAAGLGEREPET
DFQIGLRRFSYLLLRVAITLTIVIVVINLLLRRPVIDSALFGLAIAVGITPQLLPAVVST
SLASGSRRLARLKVLVKRLVCIEDLGDIDILVTDKTGTLTEGRISYLDAVEPTGQHSESV
LRYGLLSTDVDPATGGAGANDLDTALWEGRPALTDVTRVAILPFDHDRRATSALADTPDG
RILVAKGAPEQIMARCTKLPESAQSTLSELFADGRRVVAVASRPAPDLGSITASDEAGLT
LDGFLVFADNPKAAARESLARLAALGIEVKVATGDNPQVAEKVCAELGLVSKGTVTGNAL
DQLSDTQLDVLTRRTTIFARVSPEQKSRLVASLRRNGRSVGFLGDGVNDALALHSADIGI
SVDTATDVAKDAADVVLLEKDLGVLAAGVAEGRRIFANTIKYVLMGTSSNFGNMFSAAAA
SAVLPFLPMLPSQILLNNLLYDTSQLAIPTDRVDSEQLHAPSHWNIAFIRRFMLTFGPIS
SLFDFLTFGLMIGVLHAGAVQFRTGWFVESLATQTLIIFAIRTRRVPFLRSRPSPVLAVS
TAVVIAAGIGLTVSPLAPRLGFTPLPWQFFLALVLMTVTYLVLVEITKTVFYAEPIRIAG
APHRTRGHVHRVHRRAARFSRAESLPARVSALPD
>tr|A0A1D1XQ30|A0A1D1XQ30_9ARAE Magnesium-transporting ATPase, P-type 1 OS=Anthurium amnicola OX=1678845 GN=mgtA_2 PE=3 SV=1
MEVSDGIHPRRHLFNRISMKEELLRNSILDLLRRLISRIRKCDAARHSEAEEKVYSWIYR
IAQADKDMAFEYVRSTERGLSFKEAERRLKENGPNLPFDHTSANWWQLLGNGFMHPFNII
LFIVAILSLLAGDYGNGSIMLTLIFISVGIQFHQEYSSSRAAMKLFEMLKSPVKVQRCAG
RIFQTELIVQVDQREIVPGDIINFTSEDLFPGDVRLLTAKDLVVNQSSLTGESRTMEKTS
DVNEHLSTPLLELRNICFMGTTIISGSGTGLVISTGSKTYVNTIFSTLEKVKPLDAFAKG
IRCISYALICMMIAIIPLAVLSDFYASYNWSERTLFGISVAVALTPQMLPLIVNTNLAKG
AIAMAREKCIVKSLVSIQNMGAMDILCIDKTGTLTMDRAIMVHHLDSWGLPREKILKFAF
LNSYFKTTLKSPIDDAILAHVYTSGYRFEPSKWTKVDEVPFDFTRKKASVIVGTNINICK
KNGSHHKVERFVITKGALVEVLKSCSFIDQDHNGEILPLTLEDYQRVLQMGEKLSSDGFQ
VLGLAIRRISKETCGGMATNGENVEWRMVFLGILSFFDPPKDSAKQALQRIEKKGVSTKV
LTGDSLTLAIKVCKDVGIMTTHVITGPDLEHLNHDEFHDTIKKATVLARLTPIQKLHVIQ
SLQRDGNHVVGYLGDGINDSLALDAADVGISVDSGASVAKELADIILLEKDLNVLVSGVE
CGRITYVNTMKYIKMSLIANLGSTISLLLAVMFLQFEPLSPRQLLTQNFLYNVGQIAIPW
DKMEEEYAKLPQRWSSKGLPLFMLWNGPICSVFDTANFLFLWFYYGANRPSESRFFQSAW
FVEGLLMQTLIIHMIRTEKIPFVQDMASGPVLSSTIVVSTAGIAITFTPIGKFLGLTHLP
PLYYGFLVILFLGYFIVGHVVKRAYIMVFKKWL
>tr|A0AAN4UC31|A0AAN4UC31_9ENTE P-type Ca(2+) transporter OS=Tetragenococcus koreensis OX=290335 GN=mgtA_2 PE=3 SV=1
MPEENEKKEQMSQAFYSQNQEEVLNELDTTPEGLTDDQAQQRLSEYGANELEEGKRSTTL
QKFIAQFKDLMIIVLLVAAAISAIVPNEDGHREWVDAIIILAVVVINAVMGVIQESKAEQ
AIEALREMSTPDATVLRNGHRVTINSEELVPGDIILLEAGDVVPADMRLIEASSLKIEES
ALTGESVPVEKKLEVLEGEDIGIGDRVNMAYSNSNVTYGRGKGIVVNTGMATEVGKIAGM
IASADETQTPLKRNLNQLGKFLTYAIIAIAVVMFFVGTGLNDRGWVDMLLTSISLAVAAI
PEGLPAIVTIILALGTQVLSKRNSMIRKLPAVETLGATDIIASDKTGTLTLNQMTVEKLY
VDDHQYAASGDIPPENMALKIMNFANDAQFGKDNQLMGDPTETALVQFGLDKGFDVREEI
KVEPRVADLPFDSDRKMMSTIHKLKEGKYLVAVKGAPDILLERANEVLISGETKELDESQ
KQIILDNNQNMARQALRVLGTAYKYIDEVPETLEPEEIEKDLTFAGLVGMIDPERPEAEQ
AVKEAKGAGIRPIMITGDHRDTAEAIAQRLGIIEKGDDSAVLTGAQLDKMSDEEFSQNVE
KYSVYARVSPEHKVRIVSAWQEEGKVVGMTGDGVNDAPALKQADIGIGMGITGTEVSKGA
SDMVLADDNFATIVVAVEEGRKVFSNIQKAIQYLMAANLGEVLTLFISTLMAWDTLLPIH
LLWINLVTDTFPAIALGMEPAEQNLMQHKPRGKTSNFFSGGVMSSIIYQGIVEAASVLFV
YWSAIQWPVHATYDAVHEDALTMAFATLGLMQLFHAFNVKSIHQSLFKVGPFKNRAFNWA
ILLSFAMMMVIIIVPGLNDIFRVAHLDTYQWAIVLGASFAIIPIVEIVKAVQRAMGKS
>tr|A0A6F9XME5|A0A6F9XME5_9LACO Cation-transporting ATPase OS=Ligilactobacillus agilis OX=1601 GN=mgtA_2 PE=3 SV=1
MKKIYQVDIKQLATNYEQENFRAGLTSAQAHSKLTADGPNVLVSKQTPKWKIFLRQFNNI
VIYILLLSALLTLMIGHYTDAVVILAVVIINSLIGYFQETSAANALAKIKELLAQNATVY
RDHTRQDVAASDLVKGDVVFLEAGDNVPADLRIVEADNLRIEEASLTGETTAVTKTPLAL
SANNIPLAERTNMAFASTSVITGSGLGIVVATANETEIGQISQEVAQIKSSKTPLIKEID
GVGKVVSYLSIIISLVVFVIGLMLKIYSLPALALAVVAMLVGAIPEGLPATTSVILAFGV
SKLAKEQKTIIKSMPAVETLGSVNVIATDKTGTLTKNEMTVTDLWVDDNQYQVTGSGYAP
EGQLLHAGTKAQLTPNLELLLAAGYQANDTILKQTESGWTINGEATDGAFLTLYHKLKSS
APSYHSLDLLPFDSDYRYIARLVENSQKEQLIFVKGSPDKLIPMAQKGNSNFDQALWTKR
ANAWSQKGKRVIALGYKSVTKQKQVTHEQLAAGITWLGLAALQDPPRPEVVTALKKMNQA
GVAVKMITGDHPKTAQAIGQQLGLAPGKIKALTGAEWDCLSQEEKQQAALDHQVFARTTP
QNKLEIISALQEQGQVTAMTGDGINDAPALKKADIGIAMGIKGTDVAKDAADMILADDNF
ATMATVIKEGRKIYTNIKKSILFLLPTSFAEGLIVAFSILTGQEVPLQPAQLLWINLVSA
ITIQFAFVFEQAESGLMKRPPRSRTQKMFSKADLWQIAFVSSLMAIFALIGYEWFLRLGV
SELSASTMVVNTIVISKICYFFSIRTPKPAFSKASLENKPAWAIIALMLAFQLFLTYVPF
MQTAFKVTALSLLEWSVIGGFSALILLLVELKKFFKSHR
>tr|A0A6F9XWC3|A0A6F9XWC3_9LACO Cation-transporting ATPase OS=Ligilactobacillus agilis OX=1601 GN=mgtA_2 PE=3 SV=1
MKKIYQVDIKQLATNYEQENFRAGLTSAQAHSKLTADGPNVLVSKQTPKWKIFLRQFNNI
VIYILLLSALLTLMIGHYTDAVVILAVVIINSLIGYFQETSAANALAKIKELLAQNATVY
RDHTRQDVAASDLVKGDVVFLEAGDNVPADLRIVEADNLRIEEASLTGETTAVTKTPLAL
SANNVPLAERTNMAFASTSVITGSGLGIVVATANETEIGQISQEVAQIKSSKTPLIKEID
GVGKVVSYLSIIISLVVFVIGLMLKIYSLPALALAVVAMLVGAIPEGLPATTSVILAFGV
SKLAKEQKTIIKSMPAVETLGSVNVIATDKTGTLTKNEMTVTDLWVDDNQYQVTGSGYAP
EGQLLHAGTKAQLTPNLELLLAAGYQANDTILKQTESGWTINGEATDGAFLTLYHKLKSS
APTYHSLDLLPFDSDYRYIARLVENSQKEQLIFVKGSPDKLIPMAQKGNPNFDQALWTKR
ANAWSQKGKRVIALGYKSVTKQKQVTHEQLAAGITWLGLAALQDPPRPEVVTALKKMNQA
GVAVKMITGDHPKTAQAIGQQLGLAPGKIKALTGAEWDCLSQEEKQQAALDHQVFARTTP
QNKLEIISALQEQGQVTAMTGDGINDAPALKKADIGIAMGIKGTDVAKDAADMILADDNF
ATMATVIKEGRKIYTNIKKSILFLLPTSFAEGLIVAFSILTGQEVPLQPAQLLWINLVSA
ITIQFAFVFEQAESGLMNQPPRSRTQKMFSKADLWQIAFVSSLMAIFALIGYEWFLRIGV
SELSASTMVVNTIVISKICYFFSIRTPKPAFSKASLENKPAWAIIALMLAFQLFLTYVPF
MQTAFKVTALSLLEWSVIGGFSALILLLAELKKFLKSHR
>tr|A0A6F9Y863|A0A6F9Y863_9LACO P-type Ca(2+) transporter OS=Ligilactobacillus agilis OX=1601 GN=mgtA_2 PE=3 SV=1
MALKYYQLDAAQVLAQLHTKKTGLSQTEAATRLQATGPNKLSDHKQTSLLTKFILQFKDL
MIIILMIAAFVALLAGEGSDAIIIFLVIILNAVFGVFQEAKAENAIAALQKMTTPKSRVL
RDQTVQVIDSEDLVPGDVVLLEAGDIIPADVYFLEANALKVEEAALTGESVPVEKQASPL
PAKDIPLAEQTNLGFMNTNVTYGTAQAVVVETGMATQVGQIAKMLTEVDQTVTPLQKNIS
HLSKVLSVLILVIAAFIFAFGTLTGRESPLDMLLTAISLAVAAIPEGLPAIVTITLALGT
QKMAKKHALIRKLPAVETLGATQIIASDKTGTLTQNKMTVEQFYTDGQLKPAAQLKFQAD
SKLALAMLLANDSQQTPTGLVGDPTETALIQHFLGQTGFDWDKVCTAYPRTASLPFDSDR
KLMSVQTGDLLLTKGAPDELLRRANFIEEAGQVTPLTKAKRQELARVNKQLADQALRVLG
FAYKKLAPADQLNLEAEQDLIFVGLIGMIDPERPEVKAAVAEAKQAGIRPLMITGDHMDT
ARAIAIRLGIIAPTDTKGVISGAQLDQLSDQELAQHVGEYSVYARVAPEHKVRIVKAWQA
HGKIVAMTGDGVNDAPALKTADIGVGMGITGTEVSKNAADIVLADDNFATIILAVKEGRK
VFANIQKAIQYLLSANLGEVLTLFLMTIFNWSIFAPVQILWINLVTDTFPAIALGVEPGD
KGLMDQAPRGLKSNFLSNGVGFNIIYQGLLEGLLTLGVYLYAICWPVHQDPTLIHQDALT
MAYITLGFLQLVHAFNCKSLTASVFSKQIFANKFFNWAILTSALLLAATIFIPQFNALFH
VSPLNLSQWGVVLLAGALLIIIVELVKAYQRTKK
>tr|A0A2P6FAN0|A0A2P6FAN0_9MOLU Magnesium-transporting ATPase, P-type 1 OS=Spiroplasma poulsonii OX=2138 GN=mgtA_2 PE=3 SV=1
MAKIITKFKGDNKDFKGRKKEIGFLKTDEIKQISQFSQTEILEHFDLKNFGLDYDEAKEM
GKKYGDNSQQKTKFHWFKNFLKVLLNPFNIVLAVIATYNLVSYFTLGGDSFEIIGVIIIA
IMIIISTTIAYIQDIRSFLVTKKLTDLVSNTITVIRLEHDEKVAEVSVNNNTSLIREAKE
LEIHELVQGDLIYLSSGDMVPADVRILWSNELFINQSSLTGESLPVEKHAGYNSHKPSLL
ELENICYTGTSVVSGSAIAIVVGVGQDTYYATISKTLQVKPPENSFNRGIKRTTWLLLSF
MFVMVPIVFVINGVTKNDWLTALLFAISVAVGLTPEMLPMIVTSNLARGASRMNKAKVVV
KKLEAIQNLGAIDVLCTDKTGTLTNDKIELVDYQLLDKKKDDRLLTYLYLNSYFQTGFKN
PLDKAIIHYIDDHHLSNFKNDYQKIDEIPFDFNRRKLTVVVRGKDEHHTLICKGAIEEIV
KNCTKIEYNGQVEDLTAEHLRMINATTEQMNTQGLRVVGLAYSHGHNTDTYYSPADEKDL
IFYGFASFLDKPKPSAAKMIQLLRKNGVQLKILTGDNEQVTRAICDRVHLKIKGVVTGDY
IEKLSEFELRDVVEQNNVFVKLNPLQKAKIITALKQNKHVVCFMGDGINDAPVLRQSDVD
ISVDNATDIAKEASDIILLEKSLLVLEKGIVQGRQIFGNILKYIKITIASNFGNVLSILV
ASAWLPFQSMMPIQILFQNLLYDMSQLAVAFDKVDADFLSKPQTWTTKDILPFVFINGPV
SSIFDILTFVVMGYYFGVLSNPQHITAEQVTLFQTGWFVEGLVTQTLIVQLYRTRKIPFF
Q
>tr|A0A809SB87|A0A809SB87_9PROT Magnesium-transporting ATPase, P-type 1 OS=Sulfuriferula nivalis OX=2675298 GN=mgtA_2 PE=3 SV=1
MNLNLLKEFFAGFLLSRRVARHFRRLALLDTLAQTGISREVPPTLAQTLVAAARSDADAL
FNMLDTHADGLSESQAEAIRERVGLNEVEHEKPLPWWMHLWYCYKNPFNLLLTLLAVVSY
VTEDMKATTVISTMVVLSTLLRFWQETKSNKAADALKAMVSNTATVMRRHVSKDAAEDAQ
KYFDVVLHPKPAQRVEVPLKLLVPGDVIVLSAGDMIPADCRLLTAKDLFVAQAAMTGESM
PVEKFAELRDSKAISPLELDNILFMGTNVVSGAAMAVIIATGNQTYFGALATRVTATDRA
PTAFQSGVNKVSWLLIRFMFVMAPLVLFINGFTKGDWMEALLFALSVAVGLTPEMLPMIV
TSTLAKGAVILSRKKVIVKRLDAIQNFGAMDVLCTDKTGTLTQDKIFLSRHTDVWGQESD
DVLEMAYLNSYYQTGLKNLLDVAVLEHVDVHKELNPASNYRKVDEIPFDFTRRRMSVVVS
EREDHHELICKGAVEEVLSVCTQVRHGEAVEPLTPELLARIRAVTADLNEEGLRVVAVAA
KELPPRKDVYGLTDERELTLIGYVAFLDPPKESTAPALLALAEHGVSVKVLTGDNELVTA
KICREVGLEQQGILLGNDIERMSDTELAKVVETHNVFARLTPAHKERIVRMLKNNGHVVG
FMGDGINDAPALRAADIGISVDTAVDIAKEAADIILLEKSLMVLEEGVLEGRRTFANMLK
YIKMTASSNFGNVFSVLVASAFIPFLPMLPLQLLTQNLLYDISQIAIPFDNVDEELLKKP
QRWQPSDVGRFMVFFGPISSIFDISTFVLMWFVFGANTVAKQTLFQSGWFVVGLLTQTLI
VHMIRTPKIPFIQSRAATPLMVMTGIIMAIGIFLPMGPLAHYFKLQALPPLYFVFLPMIL
LAYMGLTQAMKDFYIRRYGWQ
>tr|A0A239SQF8|A0A239SQF8_9BURK Magnesium-transporting ATPase, P-type 1 OS=Pandoraea sputorum OX=93222 GN=mgtA_2 PE=3 SV=1
MQQALTLSERLIAVLGARLGLRFFRRRDMLETLDAPAHGHEAPPGLLEAARDAGPDLLAR
LRTTRDGLSDDEAATVRAHVGPNEVEHEKPLPWWRHLFNCYRNPFNLLLTALAAVSYATD
DTEGTIIIASMVIISTVLRFVQEARSNKAAEKLKAMVSTTATVLRREPLIDGATEPENVR
RLGRMGREIALADLVPGDIVLLAAGDMIPADVRILVAKDLFVSQSALTGEALPVEKFAHP
CQTGGSGGSGGSNPLAYDNLAFMGTNVVSGSATAVVVATGGRTFFGSLAQRVSAQQPTVT
SFQQGVNRVSWVLIRFMLVMTPIVLLINGFTKHDWLEASLFALSVAVGLTPEMLPMIVTA
TLAKGAVVLSRKKVIVKRLDAIQNFGAMDVLCTDKTGTLTQDKICLERHTDVWGNFSEDV
LEYAYLNSFYQTGLKNLLDVAVLNHAELHQRLDVVNRYRKIDEIPFDFQRRRMSVVVSEN
GDHHELICKGAVEEVMAVCNRVQHGANVEPLTPDVLAQLRRVTAHLNAEGLRVVAVATRH
LPPVRESYSIADESELVLVGYIAFLDPPKESTAPALKALAAAGVDVKVLTGDNDLVTAKV
CREVGLPVTACVLGDDIETMSDAELARTVERANVFAKLTPAHKERLVRMLRANGHVVGFM
GDGINDAPALRAADVGISVDTAVDIAKEAADLILLEKSLMVLEQGVMEGRRTFANMLKYI
KMTASSNFGNVFSVLIASAFLPFLPMLPLQLLTQNLLYDLSQTTIPFDNVDAEQLTKPQQ
WNPSDLSRFMVFFGPISSIFDVLTFVAMWHLFGANSAEHQTLFQSGWFVEGLLSQTLIVH
LIRTRRLPFIQSRAAWPLLLMTGAVMLIGIMLPLSPFAETFKMQALPLAYFPMLAAILLA
YAVLTQLMKGVFARRFGWQ
>tr|A0A157SFD5|A0A157SFD5_9BORD Magnesium-transporting ATPase, P-type 1 OS=Bordetella ansorpii OX=288768 GN=mgtA_2 PE=3 SV=1
MLHLLKSLFSSAARVRHIGRHFRRTPILEPIGPGSDPAATACAVRRAGRRLQDVAFEPLD
ALYARLDSTPQGLPVERAALLRDEFGPNEVDQERPLAWYTHLWLAYRNPFNLLLTLLAAV
SWVTDVKLAEPADRDWSSVIVITGMVIVATLLRFVQERRSHAAAESLRAMVQNTATVLRP
GSGRKVEVPLRELVPGDVVALSAGDMVPADCRVVAAKDLFVAQAALTGEALPVEKFVQAT
PGLGNPLELENIVFMGTNVVSGAGLALVTGTGARSCFGQLAGSVSAVSRAPTRFQQGINR
VSWVLIRFMLVMVPVVFLINGLTKHDWLQALLFALAVAVGLTPEMLPMIVTSTLAKGALA
MSRRKVVVKRLDAIQNLGAMTVLCTDKTGTLTQDRIVLERHIDVDGAASDEVLSYAYLNS
HYQTGLKNLLDVAVLEHAELGRSLNPAANYVKIDEIPFDFARRRMSVVVSARDAADGGHV
LICKGAVEEMLAACGSVRGPGGDQPLDEARRDQIRRETGDMNAEGLRVIAVAVRDLPADH
GPYALGDEAGLTLIGYIAFLDPPKESAAPALRALMDAGVAIKVLTGDMDRVARKVCREVG
LEAGQAFIGADLDAMNDAELGVAVRKGTLFARLTPAHKERIVRALRQQGATVGFMGDGIN
DAPALRAADVGISVDSAVDISKEAADIILLEKSLMVLHDGVLEGRRIFCNMLKYLKMTAS
SNFGNVFSVLIASAFLPFLPMLPAQLLIQNLMYDFSQIAIPFDRADPESLRSPQQWDPAG
LGRFMVCFGPLSSVFDVATFALMWYVFHADVPQAQSLFQSGWFVEGLLSQTLVVHLIRTR
RIPFLQSRASLPLLVSTVLVMALGVALPMSPLAPAFDMRALPLGYFPWLALILMGYVCLV
QVVKSAWVRRYGWQ
>tr|A0A1T8PUT5|A0A1T8PUT5_9MYCO Magnesium-transporting ATPase, P-type 1 OS=Mycobacteroides abscessus subsp. massiliense OX=1962118 GN=mgtA_2 PE=3 SV=1
MRTTGSGPMDIRVAGALSKQQILASLGSSERGLSHEEARQRSLLYGPNAVYSHRAQIATV
LWRQLRSPLLGLLIAAAAVSFFVGERTDALVIGVIVTLSVGLGFGNEYRAAKTAESLHSQ
IHHRALVMRDGHRVLVDVTELVPGDVLELRLGDVVAADLRLLSVTELECDESVLTGESLP
VMKTAEQCAAGLPLAELSSCALMGTIVHAGSGTGVVVATGSQAEFGRIASGLDTRQPETQ
FQAGLRSFSMLLVQVAAVLTTFIFGVNLALHRPIIEALLFSLAIAVGITPQLLPAIVSTC
LAAGSRRMSQRKVLVKRLVCIEDLGNVDVLFTDKTGTLTEGHISFMRALGPDGGLSDAAL
KWGLVCTEIHLDGSVVLGGNALDVALWESSQSARHRDEVTGYQVLAVVPFDHERRMTSVL
VDDTAGHRTLVTKGAPETVLSRCEDVPPQVNAILAAEFAAGNRVVAVATRSATGLATPTP
RDERDLRFAGLLVFLDAPKPGASAALQRLAELHIAVKIVTGDSPAVAVKICQELGLPVSG
TLTGTDLEALDDRRLGAVIHDTTIFARVSPEDKARIVRIQRSTGVDVGFLGDGVNDALAL
HAADIGISVDSASDVAKDAADVILLEKNLDVLADGVIEGRRIFANTIKYILMGTSSNFGN
MFSAAGASLFLNFLPMLPSQILLNNLLYDTSQLAIPTDEVDAEQLARPSRWNISFIRRFM
MYFGPISSLFDFATFGIMLWVFHSGPTQFRSGWFVESLATQTLVIFAIRTRRIPFFRSTP
STPLLLAALGVVAIGALLPATPLAGSLGFHALPLGFFAALVLMVCCYLGLIELAKNLFYR
SAPILGPAARQNQLQRRIERRAARFSTAGSHHAELKLAPSASARMTPK
>tr|A0AAX3GZ22|A0AAX3GZ22_CLODI Magnesium-transporting ATPase, P-type 1 OS=Clostridioides difficile OX=1496 GN=mgtA_2 PE=3 SV=1
MSKATLFDSRIKKYAYCEISEIYRDIGSSPDGLSIEQIGSMREKYGANSFNGRKNDTTMQ
RLRRAFINPFHVILFVLGIVSLVTDVFLASNFARNATTAIIIFSMILISGVIRLIQELRA
KSAAAQLDRLVHESVTVRRGGKLIEIPGEELVVGDIVLFSAGDCVPADVRLTKITDLFIS
QAAITGESAILEKSCRKLSYGEQETLTQLENLAFMATTVISGKGEGIVLAVGKDTLYGGF
TKPDSDDKDSFKKGADSIAWVMIRFMAILVPIVFILLGITGGKWMESFAFALSVAVGLVP
EMLPMVITACLAKGSLAMSKKQTIIKNINAMQSFGSMDVLCMDKTGTLTNESILLEYYMD
ILGNENAEVLDLAYLNSSYHSGVCNTIDNAILACNTMPGREAHYANLLTKFQKADEIPFD
YARKFVSTLVQDSNGNSQLIMKGDIEHIFSRCNYVEYHGKLLPMGQDARQSVSSVVGEML
QDGMKVIAVARKNVGAQKKITPDDEWGMTLVGYLSFFDAPKQTAKESVTALKRLKVIPKI
LTGDQAAIAVSVCRRVGISTERILTSTQLDEMTDCELKKAVEHTHVFAELTPGHKVRLVS
AMQDNGHSVGFLGDGVNDIPALNEANVGISVDTAVDAAKDAADVVLLQKDLNVLEQGVME
GRKTFTNMLKYIKITASSNFGNIFSIICASAFLPFLPMTSIQILLLNLLYDTLCIVLPWD
NVDEEEMLSPRDWSGKTLRQFMLSFGPISSLFDIVTFLFLYYFLCPMLCGGATYLQLTDP
SLKLQYVALFQTGWFLESMWTQVLILHFLRTSKIPFFQSRASAPVISITLVGIIGFTYLT
FAGGASLFGLTKLPLWYFVFLLLVVFLYMLMNSVAKYFYKKKYQELI
>tr|A0A333WB82|A0A333WB82_ACIBA Magnesium-transporting ATPase, P-type 1 OS=Acinetobacter baumannii OX=470 GN=mgtA_2 PE=3 SV=1
MKFWQRLFTAFLQRFHLMRFFGRNRSFKELHQSSYAQEISKNLSKRLLKASRAQTNDLLK
QFDTHLTGLTEEQAYTQQMTVGLNEVTHEKPLTWWQHLWYCYRNPFNILLSLLALIAFFT
DDLTGSTIISVMVILSTLLRYWQEAKSNQAADALKAMVSNTATVLRHQVSAEDLELMHER
YGIDTKDQTNQQFEIPIQYLVPGDVILLSAGDMIPADCKILSAKDLFVSQAAMTGESMPV
EKFPLQKNLEETSALELDNIVFMGTNIVSGSAQAVVLSTGIQTYFGALAHRVTATDRSTT
AFQMGVNKVSWLLIRFMLVMAPVVLFINGFTKGDWAEAFLFALSVAVGLTPEMLPMIVTS
TLAKGAVFLSKKRVIVKRLDAIQNFGAMDVLCTDKTGTLTQDKIFLSQHIDVQGGKSDFV
LMQAFLNSYYQTGLKNLLDVAILEAVDDQIKIQKLRYKKLDEVPFDFDRRRMSVVVQTPQ
QKARMITKGAVEEMLKVCRYVEVNGKVEPLTKQREVAIEALTQRYNRDGLRVVAVAYREF
KNHQENYSVVDESDLILIGYITFLDPPKESAKEAVQSLHAHGVTVKVLTGDNEFVTQKVC
REIGLNYDQVLLGGVIETLTDQQLKRAVEQYHIFAKLSPVHKERIVEQLKANGHVVGFLG
DGINDAAAIRAADIGISVDTAVDIAKESADLILLEKSLMVLEKGAIEGRRTFANMLKYIK
MTASSNFGNVFSVLIASAFIPFLPMLPIHLLIQNLLYDVSQIVIPFDNVDEELIAKPQRW
QPEEVGRFMVVFGPISSIFDMITFGLMWFVFSANTPEHQTLFQSGWFVVGLLTQTLIVHM
IRTAQIPFIQSRAATPLLIMTAVIMCIGIFLPMGPLASYLKLQALPLSYFLYLPVILGAY
MCVTQWVKKIYIRRYGWQ
>tr|I4KB05|I4KB05_9PSED Magnesium-transporting ATPase, P-type 1 OS=Pseudomonas lactis OX=1615674 GN=mgtA_2 PE=3 SV=1
MSAVKNTPLHKKNGTATDTKLSMRAAREAHNGLAATLANVRATQDGLTELDASARLQREG
YNEVAHDKPPHAIIQFLQALNNPFIYVLLTLGGISFVTDCWLPMQEGEEADPTKVVIIMT
MVLLSSLLRFWQEHRSAKSAEALKAMVRTTATVLRREQVGAQPTLREVPMRDLVAGDIVQ
LSAGDMIPADIRLIESRDLFISQAVLTGEALPVEKYDTLGDVTQKSASTLAADQGNLLDL
PNICFMGTNVVSGRAKAVVVATGPRTYFGSLAKAIVGSRVQTAFDRGVNSVSWLLIRFML
VMVPIVFFLNGFSKGDWGDAFLFALAVAVGLTPEMLPMIVSANLAKGATAMAKRKVVVKR
LNAIQNFGSMDVLCTDKTGTLTQDKIILEHHVNAFGQRDDAVLSLAWLNSFHQSGMKNLM
DQAVVQFSEQNPKFQVPFAYSKVDELPFDFVRRRLSIVVKDAAGDHLLVCKGAVEEMLSI
ATHVMEAGEALPLDERRRDALLTLANDYNEDGFRVLVVATRNIPKALARQQYTTSDERNL
VIQGFLTFLDPPKETAGPAIAALQQIGVAIKVLTGDNAVVTSKICRQVGLEPGQPLLGVE
IEAMDDATLLRRVEERTVFAKLTPLQKSRVLKALQANGHTVGFLGDGINDAPALRDADVG
ISVDSGTDIAKESADIILLEKSLMVLEEGVLKGRETFGNIMKYLNMTASSNFGNVFSVLV
ASAFIPFMPMLAIHLLLQNLMYDISQLALPWDKMDKEYLAKPRKWDAKNIGRFMIWIGPT
SSIFDITTFALMWYVFSANSVEMQTLFQSGWFIEGLLSQTLVVHMLRTRKIPFFQSTAAW
PVLMMTCIVIALGIYVPFSPLGTLVGLQPLPMAYFPWLVGTLLAYCCVAQLMKTIYIRRF
KQWY
>tr|A0AB33WYC5|A0AB33WYC5_9PSED Magnesium-transporting ATPase, P-type 1 OS=Pseudomonas chlororaphis O6 OX=1037915 GN=mgtA_2 PE=3 SV=1
MNLTLLKEFFAGFLRTRHFARHFRRLALLESFSDASVSRDVPPSLAQTLVAAANDEAADL
LQRLGSHTDGLSEAEAQALRERHGLNEVEHEQPLPWWTHLWHCYKNPFNLLLTLLAVISW
LTEDMKAATVIFSMVVLSTLLRFWQEAKSNKAADALKAMVSNTATVLRRDVLDSAPSVFA
RLHGAAVAHQGLQRLELPIRQLVPGDLIQLSAGDMIPADCRVLSAKDLFVSQAAMTGESL
PVEKFPRQQDTATLNPLELDNILFMGTNVVSGAATALVLTTGNATYFGALAQRVGATDRA
PTSFQNGVNKVSWLLIRFMFVMAPLVLFINGFTKGDWMEALLFALSIAVGLTPEMLPMIV
TSTLAKGAVFLSRKKVIVKRLDAIQNFGAMDVLCTDKTGTLTQDKIFLARHVDVWGEESE
DVLEMAYLNSYYQTGLKNLLDVAVLEHVEVHRELRVGTAFQKVDEIPFDFNRRRMSVVVA
EKERAHLLICKGAVEEVLAVCTRVRHGAAEEMLSDELLARIRQVTAEFNGEGLRVVAVAA
RPMPRGRDSYSLADEQGLTLIGYVAFLDPPKESTAPALQALAAHGVAVKVLTGDNELVTA
KICREVGLEQQGLLLGNDIERMSDTQLAKAVETTNVFARLTPSHKERIVRLLKGNGHVVG
FMGDGINDAPALRTADIGISVDSAVDIAKEAADIILLEKSLMVLEEGVLEGRRTFANMLK
YIKMTASSNFGNVFSVLVASAFIPFLPMLPMHLLVQNLLYDISQIAIPFDNVDEDMLARP
QRWQPADVGRFMLFFGPISSIFDIGTFALMWYVFDANTPDHQTLFQSGWFVVGLLTQTLI
VHMIRTPKIPFLQSRAAMPLLVMTLVIMAIGIFLPMGPLAHYFKLQALPSLYFVFLPVIL
LAYMALTQAVKGFYIRRFGWQ
>tr|A0A3G9JXX4|A0A3G9JXX4_9ACTN Cation-transporting ATPase OS=Parolsenella catena OX=2003188 GN=mgtA_2 PE=4 SV=1
MSDENFEEIVAPELRGLSSEEVAQRLADGLTNAYAGPTTKSVGQIVAEHTFTLFNGVNLV
LAGLVAITGAWRNLSYTVVVLANLFIGVFQEIRSKRTIDKLSILAERPVVIRRDGRDVCV
SHEQVVLDDLLVLSRGDQIPADAVVVWGEAGVNESLLTGESRPVTKIEGSELMSGSFLDS
GCIVARVTRVGADSYASRINAKAKYVKGAKSEIMSTLNMIIRWATWLLAPVGILLFLRTL
QDGSTINQSILTTVAALVGMIPQGLVLLTSSVLAISTARLARKSVLIQQFYCIEMLARVD
VLCLDKTGTITSGSMDFEKSVGVDGHDSSEVELAAAAIVHASAHDANETATALIRHAAEV
GIVAPEPARAIGFSSARKYSGCVLADGRSLVMGAAQFVFSNGVPDSVSKALSQAGERART
LVVAECDGFDKDGSLIGLARPLGILSLSDHIRSSAPETIAYFVDQGVTLNVISGDDPRTV
SGIAAEAGVPDADKWVDASTLATPEALKQAAMTYHVFGRVTPQQKRELVQALRLAGHTVA
MTGDGVNDVLALREADCSVAMASGSDAARNVAEVVLVDNDFAHMPAVVAEGRRSINNLQR
SASLFLVKTVFSAVLALLCALIPPYPFQPVQMSLISTAIIGFPSFVLALQPNHERIRGSF
LGNVLARSMPGSIAVIFAVGLASGVLERFGLSHVEVSTVCVMLTCLVGFCLIVRISLPLD
PLRCAMLAVVVGIVTFGCTVAGRFFEISPLNPTMAVSIASIGAVSLVIFNVLFNRGVRLA
SGDEGYENFMKAIENHDERRNDHGSNQLC
>tr|A0A5C1ADL9|A0A5C1ADL9_9BACT Magnesium-translocating P-type ATPase OS=Limnoglobus roseus OX=2598579 GN=mgtA_2 PE=4 SV=1
MSRPPAQPDGLSPTEVAERVAAGRVNRPPRDGWRAYADIARRNTLTLYNALVVPAAVGLF
LLADYRAAWAVGAMAVANGALGLAHELRAKRHLDRLSVLGEARVRVRRGGTDVPLPSGHV
VADDVVLLAAGDTVVADGAVVAADFLELDEALLTGESDPVPKAVGDPVKSGSVCVAGGGA
YRAEQVGAAAFAHRVAAAARQYRHAPGPTQATLDRLVRGLTVVAVGLCLGYVLLHLVRGF
PAADLVSMVAATITSMVPQGLVLLATLVFVLAATRLGRRGAVVQQLAAVEGLAAVDVICA
DKTGTLTTGRQTLDRVVAFAEPEAAVRRWLGGFAATSADGLNKSIQALREALAAEAEHID
VRDQLPFQSHNRCSAIVANGTGEPRLFVLGSFEVLAPRLPESGRAAVEAAWRELLPTGLR
LLAFADGHAGPEGFQGRLPDIPLRPLAVVALRDELRPRVADVLAGLAAQGIRLKVVSGDH
PETVRATVRALGAAFGEQSIVTGDEWANAADRVALAERCDLFGRVSPEQKVALVAALQQA
GHRVGMIGDGVNDVLPIKRADFGVAMGAGSQAAKAVAGLVLESNDFAVLPAALAEGRRVV
QNVRLAAKLFLLKNVYTVALILVAVGVCGLPFPYLPQQVTLLNALTIGGPAAIILAGRAT
GRTGGPNFYADVGRFVLTAGAATSAAGLAVYLGSLLTLGHDAETARTLLLTTLILAGVGN
AVVATAGDRRLIAWAAFGVGGIVAAAAVPPAAYFFALAPLTGGQWLAVVLAAGASVVVSA
AFNLGGGFGGGSRSPAEGGPTHGGPGASGRPPPRG
>tr|A0A5E7VDP2|A0A5E7VDP2_PSEFL Magnesium-transporting ATPase, P-type 1 OS=Pseudomonas fluorescens OX=294 GN=mgtA_2 PE=3 SV=1
MKLTLKEFFAGFLRTRHIARHFRRLALLESINDTTVSREVPPTLANTLVDAAQCDSGVLL
SSLGTHSDGLTDFEVDALRAQYGLNEVEHEQPLPWWTHLWHCYKNPFNLLLTLLAVISWL
TEDLKAAVVIFSMVVLSTLLRFWQESKSNQAADALKAMVSNTATVMRRDAPRSELPIKQL
VPGDLIVLSAGDMIPADCRVLSAKDLFVSQAAMTGESMPVEKFPHQQDRDTRNPLELDNI
LFMGTNVVSGTAVAVILTTGNSTYFGALAQRVGATDRAVTSFQQGVNKVSWLLIRFMFVM
APLVLFINGFTKGDWTEALLFALSIAVGLTPEMLPMIVTSTLAKGAVFLSRKKVIVKRLD
AIQNFGAMDVLCTDKTGTLTQDKIFLARNVDVWGEDSDDVLEMAYLNSYYQTGLKNLLDV
AVLEHVEIHRELKVGTAFRKVDEIPFDFNRRRMSVVVEGRGQPHQLICKGAVEEVLAVCS
RVRHGEVDEALSDELLTRIRQVTAAFNAEGLRVVAVAARSMPEGREVYSLADENELTLIG
YVAFLDPPKESTAPALKALAEHGVAVKVLTGDNELVTAKICREVGLAQQGLLLGNDVERM
SDAELAVAVETTNVFAKLTPSHKERIVRILKGNGHVVGFMGDGINDAPALRTADIGISVD
SAVDIAKEAADIILLEKSLMVLEEGVLEGRRTFANMLKYIKMTASSNFGNVFSVLVASAF
IPFLPMLPMHLLVQNLLYDISQIAIPFDNVDEDMLKKPQRWQPGDVGRFMLFFGPISSIF
DITTFALMWYVFDANTPDHQTLFQSGWFVVGLLTQTLIVHMIRTPKIPFLQSRAAMPLLV
MTGIIMAVGIFLPMGPLAHYFKLQALPSLYFVFLPVILLAYMALTQAVKGFYIRRFGWQ
>tr|A0A5E7VEX1|A0A5E7VEX1_PSEFL Magnesium-transporting ATPase, P-type 1 OS=Pseudomonas fluorescens OX=294 GN=mgtA_2 PE=3 SV=1
MKLTLKEFFAGFLRNRHIARHFRRLALLETFTDTTVSREVPPTLAQTLVAAAGSDTGQLL
NNLGSHTDGLSELEADALREQLGLNEVEHEQPLPWWTHLWHCYKNPFNLLLTLLAVISWL
TEDMKAAIVIFSMVVLSTLLRFWQETKSNQAADALKAMVSNTATVMRRDLEDQSAQRIEL
PIRQLVPGDLIVLSAGDMIPADCRVLSAKDLFVSQAAMTGESMPVEKFPRQQDRDTINPL
ELDNILFMGTNVVSGTAMAVIVTTGNSTYFGALAQRVGATDRAPTSFQTGVNKVSWLLIR
FMFVMAPLVLFINGFTKGDWTEALLFALSIAVGLTPEMLPMIVTSTLAKGAVFLSRKKVI
VKRLDAIQNFGAMDVLCTDKTGTLTQDKIFLARNVDVWGNACDDVLEMAYLNSYYQTGLK
NLLDVAVLEHVEIHRELKVGTAFRKVDEIPFDFTRRRMSVVVAERDQPHLLICKGAVEEV
LAVCSQVRHGEVDEALSEELLARIRQVTATFNGEGLRVVAVAARPMTEGRDTYSLADEQA
LTLIGYVAFLDPPKESTAPAIKALAAHGVAVKVLTGDNELVTAKVCREVGLEQQGLLMGN
DIEGMSDAELAKAVETTNVFAKLTPSHKERIVRLLKGNGHVVGFMGDGINDAPALRTADI
GISVDSAVDIAKEAADIILLEKSLMVLEEGVLEGRRTFANMLKYIKMTASSNFGNVFSVL
VASAFIPFLPMLPMHLLVQNLLYDISQIAIPFDNVDEEMLKQPQRWQPADVGRFMLFFGP
ISSIFDITTFALMWYVFDANTPDHQTLFQSGWFVVGLLTQTLIVHMIRTPKIPFLQSRAA
MPLLVMTGLIMAVGIFLPMGPLAHYFKLQALPSLYFVFLPVILLAYMALTQAVKGFYIRR
FGWQ
>tr|A0A5E7UL46|A0A5E7UL46_PSEFL Magnesium-transporting ATPase, P-type 1 OS=Pseudomonas fluorescens OX=294 GN=mgtA_2 PE=3 SV=1
MKLTLKEFFAGFLRTRHIARHFRRLALLESINDTTVSREVPPTLANTLVDAAHCDTAGLL
SSLGTHSDGLTDFEVDALRAQYGLNEVEHEQPLPWWIHLWHCYKNPFNLLLTLLAVISWL
TEDLKAAVVIFSMVVLSTLLRFWQESKSNQAADALKAMVSNTATVMRRDAPRSELPIKQL
VPGDLIVLSAGDMIPADCRVLSAKDLFVSQAAMTGESMPVEKFPHQQDRDTRNPLELDNI
LFMGTNVVSGTAVAVILTTGNSTYFGALAQRVGATDRAVTSFQQGVNKVSWLLIRFMFVM
APLVLFINGFTKGDWTEALLFALSIAVGLTPEMLPMIVTSTLAKGAVFLSRKKVIVKRLD
AIQNFGAMDVLCTDKTGTLTQDKIFLARNVDVWGKDSDDVLEMAYLNSYYQTGLKNLLDV
AVLEHVEIHRELKVGTAFRKVDEIPFDFNRRRMSVVVEGRGQPHQLICKGAVEEVLAVCS
RVRHGEVDEALSDELLTRIRQVTAAFNAEGLRVVAVAARSMPEGRDTYSLADEQELTLIG
YVAFLDPPKESTAPALKALAEHGVAVKVLTGDNELVTAKICREVGLAQQGLLLGNDIERM
SDAELAVAVETTNVFAKLTPSHKERIVRILKGNGHVVGFMGDGINDAPALRTADIGISVD
SAVDIAKEAADIILLEKSLMVLEEGVLEGRRTFANMLKYIKMTASSNFGNVFSVLVASAF
IPFLPMLPMHLLVQNLLYDISQIAIPFDNVDKEMLKKPQRWQPGDVGRFMLFFGPISSIF
DITTFALMWYVFDANTPDHQTLFQSGWFVVGLLTQTLIVHMIRTPKIPFLQSRAAMPLLV
MTGIIMAVGIFLPMGPLAHYFKLQALPSLYFVFLPVILLAYMALTQAVKGFYIRRFGWQ
>tr|A0A5E7UU47|A0A5E7UU47_PSEFL Magnesium-transporting ATPase, P-type 1 OS=Pseudomonas fluorescens OX=294 GN=mgtA_2 PE=3 SV=1
MKLNLKEFFAGFLRNRHIARHFRSLALLETFTDTTVSREVPPSLAQTLVAAAGSDTGQLL
NTLGSHTDGLSELEADALREQFGLNEVEHEQPLPWWMHLWHCYKNPFNLLLTLLAVISWL
TEDMKAAVVIFSMVVLSTFLRFWQETKSNQAADALKAMVSNTATVMRRDLEDRGAQRIEL
PIRHLVPGDLIVLSAGDMIPADCRVLSAKDLFVSQAAMTGESMPVEKFPRQQDRDTLNPL
DLDNILFMGTNVVSGTAMAVIITTGNSTYFGALAQRVGATDRAPTSFQTGVNKVSWLLIR
FMFVMAPLVLFINGFTKGDWTEALLFALSIAVGLTPEMLPMIVTSTLAKGAVFLSRKKVI
VKRLDAIQNFGAMDVLCTDKTGTLTQDKIFLARNVDVWGHDSDDVLEMAYLNSYYQTGLK
NLLDVAVLEHVEIHRELKVGTAFRKVDEIPFDFTRRRMSVVVAERDQPHLLICKGAVEEV
LAVCSRVRHGEVDEALTEELLARIRQVTATFNAEGLRVVAVAARPMVEGRDTYSLADEQA
LTLIGYVAFLDPPKESTAPAIKALAAHGVAVKVLTGDNELVTAKICREVGLEQQGLLMGN
DIERMSDAELAKAVETTNVFAKLTPSHKERIVRLLKGNGHVVGFMGDGINDAPALRTADI
GISVDSAVDIAKEAADIILLEKSLMVLEEGVLEGRRTFANMLKYIKMTASSNFGNVFSVL
VASAFIPFLPMLPMHLLVQNLLYDISQIAIPFDNVDDEMLKQPQRWQPADVGRFMLFFGP
ISSIFDITTFALMWYVFDANTPDHQTLFQSGWFVVGLLTQTLIVHMIRTPKIPFLQSRAA
MPLLVMTGLIMAMGIFLPMGPLAHYFKLQALPSLYFVFLPVILLAYMALTQAVKGFYIRR
FGWQ
>tr|A0A8H2NWU0|A0A8H2NWU0_PSEFL Magnesium-transporting ATPase, P-type 1 OS=Pseudomonas fluorescens OX=294 GN=mgtA_2 PE=3 SV=1
MKNTLKEFFAGFLRNRHIARHFRRLALLETFTDTTVSREVPPTLAQTLVAAAGSDTGQLL
NTLGSHTDGLSEFEADALRQQFGLNEVEHEQPLPWWTHLWHCYKNPFNLLLTLLAVISWL
TEDMKAAVVIFSMVVLSTLLRFWQETKSNQAADALTAMVSNTATVMRRDLEDRGAQRIEL
PIRQLVPGDLIVLSAGDMIPADCRVLSAKDLFVSQAAMTGESMPVEKFPRQQDRDTLNPL
DLDNILFMGTNVVSGTAMALILTTGNSTYFGALAQRVGATDRAPTSFQAGVNKVSWLLIR
FMFVMAPLVLFINGFTKGDWTEALLFALSIAVGLTPEMLPMIVTSTLAKGAVFLSRKKVI
VKRLDAIQNFGAMDVLCTDKTGTLTQDKIFLARNVDVWGNDSDDVLEMAYLNSYYQTGLK
NLLDVAVLEHVEIHRELKVGTAFRKVDEIPFDFTRRRMSVVVAERDQPHLLICKGAVEEV
LAVCSRVRHGEVDEALSEELLARIRHVTATFNAEGLRVVAVAARPMAEGRDTYSLADEQA
LTLIGYVAFLDPPKESTAPAIKALAAHGVAVKVLTGDNELVTAKICREVGLEQQGLLMGN
DIERMSDAELAKAVETTNVFARLTPTHKERIVRLLKGNGHVVGFMGDGINDAPALRTADI
GISVDSAVDIAKEAADIILLEKSLMVLEEGVLEGRRTFANMLKYIKMTASSNFGNVFSVL
VASAFIPFLPMLPMHLLVQNLLYDISQIAIPFDNVDDEMLKQPQRWQPADVGRFMLFFGP
ISSIFDITTFALMWYVFDANTPDHQTLFQSGWFVVGLLTQTLIVHMIRTPKIPFLQSRAA
MPLLVMTGLIMAVGIFLPMGPLAHYFKLQALPSLYFVFLPVILLAYMALTQAVKGFYIRR
FGWQ
>tr|A0A5E7HX59|A0A5E7HX59_PSEFL Magnesium-transporting ATPase, P-type 1 OS=Pseudomonas fluorescens OX=294 GN=mgtA_2 PE=3 SV=1
MKLTLKEFFAGFLRTRHIARHFRRLALLESINDTTVSREVPPTLANTLVDAAHCDTAGLL
SSLGTHSDGLTDFEVDALRAQYGLNEVEHEQPLPWWIHLWHCYKNPFNLLLTLLAVVSWL
TEDLKAAVVIFSMVVLSTLLRFWQESKSNQAADALKAMVSNTATVMRRDAPRSELPIKQL
VPGDLIVLSAGDMIPADCRVLSAKDLFVSQAAMTGESMPVEKFPRQADRDTRNPLELDNI
LFMGTNVVSGTAVAVILTTGNSTYFGALAQRVGATDRAVTSFQQGVNKVSWLLIRFMFVM
APLVLFINGFTKGDWTEALLFALSVAVGLTPEMLPMIVTSTLAKGAVFLSRKKVIVKRLD
AIQNFGAMDVLCTDKTGTLTQDKIFLARNVDVWGADSDDVLEMAYLNSYYQTGLKNLLDV
AVLEHVEVHRELKVGTAFRKVDEIPFDFNRRRMSVVVEGRGQPHQLICKGAVEEVLAVCS
RVRHGEVDEALSDELLTRIRQVTAAFNAEGLRVVAVAARSMPAGREIYSLADEQELTLIG
YVAFLDPPKESTAPALKALAEHGVAVKVLTGDNELVTAKICREVGLAQQGLLLGNDVERM
SDAELAVAVETTNVFAKLTPSHKERIVRILKGNGHVVGFMGDGINDAPALRTADIGISVD
SAVDIAKEAADIILLEKSLMVLEEGVLEGRRTFANMLKYIKMTASSNFGNVFSVLVASAF
IPFLPMLPMHLLVQNLLYDISQIAIPFDNVDEEMLKKPQRWQPGDVGRFMLFFGPISSIF
DITTFALMWYVFDANTPDHQTLFQSGWFVVGLLTQTLIVHMIRTPKIPFLQSRAAMPLLV
MTGIIMAVGIFLPMGPLAHYFKLQALPSLYFVFLPVILLAYMALTQAVKGFYIRRFGWQ
>tr|A0ABD7VF58|A0ABD7VF58_PSEFL Magnesium-transporting ATPase, P-type 1 OS=Pseudomonas fluorescens OX=294 GN=mgtA_2 PE=3 SV=1
MKFTLKEFFAGFLRTRHIARHFRRLALLETINDTTVSREVPPTLANTLVDAAHSDSSALL
SSLGTHSDGLTDFEVDALRAQYGLNEVEHEQPLPWWIHLWHCYKNPFNLLLTLLAVISWL
TEDLKAAVVIFSMVVLSTLLRFWQESKSNQAADALKAMVSNTATVMRRDAPRSELPIKQL
VPGDLIVLSAGDMIPADCRVLSAKDLFVSQAAMTGESMPVEKFPRQADRDTRNPLELDNI
LFMGTNVVSGTAVAVILTTGNSTYFGALAQRVGATDRAVTSFQQGVNKVSWLLIRFMFVM
APLVLFINGFTKGDWTEALLFALSIAVGLTPEMLPMIVTSTLAKGAVFLSRKKVIVKRLD
AIQNFGAMDVLCTDKTGTLTQDKIFLARNVDVWGEDSDDVLEMAYLNSYYQTGLKNLLDV
AVLEHVEIHRELKVGTAFRKVDEIPFDFNRRRMSVVVEGRGQAHQLICKGAVEEVLAVCS
RVRHGDVDEALSDELLTRIRQVTAAFNAEGLRVVAVAARSMPEGRDTYSLADEQELTLIG
YVAFLDPPKESTAPALKALAEHGVAVKVLTGDNELVTAKICREVGLAQQGLLLGNDIERM
SDAELAVAVETTNVFARLTPSHKERIVRILKGNGHVVGFMGDGINDAPALRTADIGISVD
SAVDIAKEAADIILLEKSLMVLEEGVLEGRRTFANMLKYIKMTASSNFGNVFSVLVASAF
IPFLPMLPMHLLVQNLLYDISQIAIPFDNVDEQMLKKPQRWQPGDVGRFMLFFGPISSIF
DITTFALMWYVFDANTPDHQTLFQSGWFVVGLLTQTLIVHMIRTPKIPFVQSRAALPLLV
MTGIIMAVGIFLPMGPLAHYFKLQALPSMYFVFLPVILLAYMALTQAMKGFYIRRFGWQ
>tr|A0A5E6Z730|A0A5E6Z730_PSEFL Magnesium-transporting ATPase, P-type 1 OS=Pseudomonas fluorescens OX=294 GN=mgtA_2 PE=3 SV=1
MKLSLKEFFAGFLRTRHIGRHFRRLVLLDSLTNTTVNREVPPALAQMLVVAANSDSAVLI
DNLGTHTDGLSDAEVDVLRDRHGLNEIEHEQPLSPWVHAWHCYKNPFNLLLTLLAAVSLA
TDDIQAAVVIGTMVVLSTVLRFWQEAKSNKAADALKDMVSNTATVMRRDFSADASPVFGK
FSGASRQIRGAQRIELPIKQLVPGDLIVLSAGDMIPADCRVLSAKDLFVSQAAMTGESMP
VEKFARQLDSQTSNPLELDTILFMGTNVVSGAATAVVLTTGNNTYFGALAQRVGTTERGA
TSFQAGVNKVSWLLIRFMFVMAPLVLFINGFTKGDWTEALLFALSVAVGLTPEMLPMIVT
STLAKGAVFLSRKKVIVKRLDAIQNFGAMDVLCTDKTGTLTQDKIFLARHVDVWGQESDD
VLEMAYLNSYYQTGLKNLLDVAVLEHVEVHRELNVGTAFSKVDEIPFDFTRRRMSVVVVE
QDRPHLLICKGAVEEVLSVCKTVRHGEKEETLGDELLVRIRQVTAAFNEEGLRVVAVAAR
SMADGRDAYSLSDEQELTLIGYVAFLDPPKESTAPALKALAEHGVAVKVLTGDNELVTAK
ICREVGLEQQGLLMGNDIERMTDAQLAVAVETTNVFAKLTPTHKERIVRLLKANGHVVGF
MGDGINDAPALRTADIGISVDSAVDIAKEAADIILLEKSLMVLEEGVLEGRRTFANMLKY
IKMTASSNFGNVFSVLVASAFIPFLPMLPMHLLVQNLLYDVSQIAIPFDNVDEEMLKKPQ
RWQPADVGRFMLFFGPISSIFDILTFGLMWYVFKANTPEHQTLFQSGWFVVGLLTQTLIV
HMIRTPKIPFLQSRAAMPLMVMTGVIMAVGIFLPMGPLAGYFKLQALPPLYFVFLPVILL
AYMALTQAVKSFYIRRFGWQ
>tr|A0A5E6W781|A0A5E6W781_PSEFL Magnesium-transporting ATPase, P-type 1 OS=Pseudomonas fluorescens OX=294 GN=mgtA_2 PE=3 SV=1
MNLTLLKEFFAGFLRTRHIARHFRRLAMLDTVADASVSREVPPTLAQTLVVSANSSSVQL
LGTLGSHSEGLSTQEADALRVQYGLNEVEHEQPLPGWVHLWHCYKNPFNLLLTLLAVISW
LTEDMKAATVIFSMVVLSTLLRFWQEAKSNKAADALKAMVSNTATVLRRDAAKRIELPIK
QLVPGDLIVLSAGDMIPADCRVLSAKDLFVSQAAMTGESMPVEKFAQQQDANTRNPLDLE
NILFMGTNVVSGAATAVILTTGNSTYFGALAQRVTATDRATTSFQHGVNKVSWLLIRFMF
VMAPLVLFINGFTKGDWTEALLFALSIAVGLTPEMLPMIVTSTLAKGAVFLSRKKVIVKR
LDAIQNFGAMDVLCTDKTGTLTQDRIFLARHVDVWGEESDDVLEMAYLNSYYQTGLKNLL
DVAVLEHVEVHRELKVGTALQKVDEIPFDFNRRRMSVVVAEQGQPHLLICKGAVEEILSV
CNNVRHGDVNEALTEDLLARIRQVTAAFNEEGLRVVAVAAQPMTPGRDTYSLADENNLTL
IGYVAFLDPPKESTAPALKALKAHGVAVKVLTGDNELVTAKICREVGLEQQGLLMGNDIE
DMTDAELATAVETTNVFAKLTPSHKERIVRLLKANGHVVGFMGDGINDAPALRTADIGIS
VDSAVDIAKEAADIILLEKSLMILEEGVLEGRRTFANMLKYIKMTASSNFGNVFSVLVAS
AFIPFLPMLPMHLLVQNLLYDISQIAIPFDNVDAEMLAKPQRWQPGDVGRFMLFFGPISS
IFDITTFALMWYVFDANTPDHQTLFQSGWFVVGLLTQTLIVHMIRTPKIPFLQSRAAMPL
MVMTGVIMAVGIFLPMGPLAHYFKLQALPSLYFVFLPVILLAYMALTQAVKGYYIRKFGW
Q
>tr|A0A5E6TV31|A0A5E6TV31_PSEFL Magnesium-transporting ATPase, P-type 1 OS=Pseudomonas fluorescens OX=294 GN=mgtA_2 PE=3 SV=1
MKLNLKEFFAGFLRNRHIARHFRSLALLETFTDTTVSREVPPSLAQTLVAAAGSDTGQLL
NTLGSHTDGLSELEADALREQFGLNEVEHEQPLPWWTHLWHCYKNPFNLLLTLLAVISWL
TEDMKAAIVIFSMVVLSTFLRFWQETKSNQAADALKAMVSNTATVMRRDLEDRGAQRIEL
PIRHLVPGDLIVLSAGDMIPADCRVLSAKDLFVSQAAMTGESMPVEKFPRQQDRDTLNPL
DLDNILFMGTNVVSGTAMAVILTTGNSTYFGALAQRVGATDRAPTSFQTGVNKVSWLLIR
FMFVMAPLVLFINGFTKGDWTEALLFALSIAVGLTPEMLPMIVTSTLAKGAVFLSRKKVI
VKRLDAIQNFGAMDVLCTDKTGTLTQDKIFLARNVDVWGHDSDDVLEMAYLNSYYQTGLK
NLLDVAVLEHVEIHRELKVGTAFRKVDEIPFDFTRRRMSVVVAERDQPHLLICKGAVEEV
LAVCSRVRHGEVDEALTEELLARIRQVTATFNAEGLRVVAVAARPMVEGRDTYSLADEQA
LTLIGYVAFLDPPKESTAPAIKALAAHGVAVKVLTGDNELVTAKICREVGLEQQGLLMGN
DIERMSDAELAKSVETTNVFAKLTPSHKERIVRLLKGNGHVVGFMGDGINDAPALRTADI
GISVDSAVDIAKEAADIILLEKSLMVLEEGVLEGRRTFANMLKYIKMTASSNFGNVFSVL
VASAFIPFLPMLPMHLLVQNLLYDISQIAIPFDNVDDEMLKQPQRWQPADVGRFMLFFGP
ISSIFDITTFALMWYVFDANTPDHQTLFQSGWFVVGLLTQTLIVHMIRTPKIPFLQSRAA
MPLLVMTGLIMAVGIFLPMGPLAHYFKLQALPSLYFVFLPVILLAYMALTQAVKGFYIRR
FGWQ
>tr|A0A5E6TWM7|A0A5E6TWM7_PSEFL Magnesium-transporting ATPase, P-type 1 OS=Pseudomonas fluorescens OX=294 GN=mgtA_2 PE=3 SV=1
MKLTLKEFFAGFLRTRHIARHFRRLALLESINDTTVSREVPPTLANTLVDAAQCDSGVLL
SSLGTHSDGLTDFEVDALRAQYGLNEVEHEQPLPWWIHLWHCYKNPFNLLLTLLAVISWL
TEDLKAAVVIFSMVVLSTLLRFWQESKSNQAADALKAMVSNTATVMRRDAPRSELPIKQL
VPGDLIVLSAGDMIPADCRVLSAKDLFVSQAAMTGESMPVEKFPHQQDRDTRNPLELDNI
LFMGTNVVSGTAVAVILTTGNSTYFGALAQRVGATDRAVTSFQQGVNKVSWLLIRFMFVM
APLVLFINGFTKGDWTEALLFALSIAVGLTPEMLPMIVTSTLAKGAVFLSRKKVIVKRLD
AIQNFGAMDVLCTDKTGTLTQDKIFLARNVDVWGADSDDVLEMAYLNSYYQTGLKNLLDV
AVLEHVEVHRELKVGTAFRKVDEIPFDFNRRRMSVVVEGRGQPHQLICKGAVEEVLAVCS
RVRHGEVDEALSDELLTRIRQVTAAFNAEGLRVVAVAARSMPEGREVYSLADEQELTLIG
YVAFLDPPKESTAPALKALAEHGVAVKVLTGDNELVTAKICREVGLAQQGLLLGNDVERM
SDAELAVAVETTNVFAKLTPSHKERIVRILKGNGHVVGFMGDGINDAPALRTADIGISVD
SAVDIAKEAADIILLEKSLMVLEEGVLEGRRTFANMLKYIKMTASSNFGNVFSVLVASAF
IPFLPMLPMHLLVQNLLYDISQIAIPFDNVDEDMLKKPQRWQPGDVGRFMLFFGPISSIF
DITTFALMWYVFDANTPDHQTLFQSGWFVVGLLTQTLIVHMIRTPKIPFLQSRAAMPLLV
MTGIIMAVGIFLPMGPLAHYFKLQALPSLYFVFLPVILLAYMALTQAVKGFYIRRFGWQ
>tr|Q4K9A8|Q4K9A8_PSEF5 Magnesium-transporting ATPase, P-type 1 OS=Pseudomonas fluorescens (strain ATCC BAA-477 / NRRL B-23932 / Pf-5) OX=220664 GN=mgtA_2 PE=3 SV=1
MKLTLLKEFFAGFLRTRHFARHFRRLALLESFSDASVSRDVPPTLAQTLVAAANSDAAQL
LDQLGSHTDGLSTEEADALRERHGLNEVEHEQALPWWTHLWHCYKNPFNLLLTLLAVISW
LTEDMKAATVIFSMVVLSTLLRFWQEAKSNKAADALKAMVSNTATVMRPGSAPQAAPMLG
RLLGAAAEVKGAQRIELPIKQLVPGDLIVLSAGDMIPADCRVLSAKDLFVSQAAMTGESM
PVEKFPRQQDADTSNPLDLDNILFMGTNVVSGSATAVILTTGNSTYFGALAQRVSATDRA
PTSFQSGVNKVSWLLIRFMFVMAPLVLFINGFTKGDWMEALLFALSIAVGLTPEMLPMIV
TSTLAKGAVFLSRKKVIVKRLDAIQNFGAMDVLCTDKTGTLTQDKIFLARHVDVWGEDSD
DVLEMAYLNSYYQTGLKNLLDVAVLEHVEVHRELKVGTAFQKVDEIPFDFTRRRMSVVVA
EQDRPHLLICKGAVEEVLAVCRNVRHGEAEEALTESLLARIRQVTADLNEEGLRVVAVAA
RPMIDGRDTYSLADECELTLIGYVAFLDPPKESTAPALKALAEHGVAVKVLTGDNELVTA
KICREVGLEQQGLLMGNDIERMSDEQLAQAVETTNVFAKLTPTHKERIVRLLKANGHVVG
FMGDGINDAPALRTADIGISVDSAVDIAKEAADIILLEKSLMVLEEGVLEGRRTFANMLK
YIKMTASSNFGNVFSVLVASAFIPFLPMLPMHLLVQNLLYDISQIAIPFDNVDEEMLKKP
QRWQPADVGRFMLFFGPISSIFDITTFALMWYVFDANTPDHQTLFQSGWFVVGLLTQTLI
VHMIRTPKIPFLQSRAAMPLMVMTGVIMAVGIFLPMGPLAHYFKLQALPSLYFVFLPLIL
LAYMALTQAVKGFYVRRFGWQ
>tr|A0A2R5HFQ7|A0A2R5HFQ7_9LACT Cation-transporting ATPase OS=Lactococcus termiticola OX=2169526 GN=mgtA_2 PE=4 SV=1
MNHKTESIEKIKAYYHKDQTGLSQKQVKFSRESYGSNEFSEAKKEGIFKKIGHHLLEIMN
IILLTVAVFSSYLAFIGDGNYTKTAVILIIVSINVVMAIFQESRAENALSALKKLSSPTS
TVIRDGKTQTIPSSELVCGDLIKLTAGVQVGADIRLLSSSSLQIDESSLTGESEPIEKDA
KAVISQEVPLGDQINMVFSGTNVLNGTAEGIVVAVGNQSQMGQIASLLEEQVKGKTPLQK
RIDTLAKRLAFIAFGAGAIIFFINILYGNIPLVDNLMTAAVLGVAAVPETLPVIVTLSLI
YGVENMAHRRAIIRNIPAVETLGNATVIASDKTGTLTQNQMSIQKFWLHGHQVYEHGHIT
DAETRFIEQFILASNASAHFNKEEENWEVLGDPTEAAILRFAIDKEIYPFKHEAKRIIEI
PFDSKRKKMTVVLPYGEKYLVLTKGAFDRLAPDNLPEAFDIHDQFAESALRVLALSHKIV
DNLPSDLEKLEENQTFLGIVGMIDPPRPESKQAVTEARRAGIKPIMITGDHALTAKAIAY
ELDIYRENDQVVDGIRLSHMTDEELKENIEKISVYARVSPEDKLRIVKTWQEKGQIVAMT
GDGVNDAPSLRAADVGTAMGITGTEVAKSASDIVLADDNFETIVGAVREGRRVYTNIKKT
IYYLLSANVAEIMTMLIGAIIGWGLPFTGIQLLYINVLADGIPGFGLSREKADKEIMERP
PIGVTESLFSRGVGKRIAVCSTAFIITVLSGFAIGRFLEVGGMVGSHQLGQTMAFIVLTL
ASTINVFNARSNESILKMGLLSNRMVFGTTLLSLSITAVFTQVPFLMNVLEIVPMTGYHW
LIAIGLSLVSVLVIELTKAILRKQGKPFIQ
>tr|A0A381JC38|A0A381JC38_9CLOT Magnesium-transporting ATPase, P-type 1 OS=Clostridium putrefaciens OX=99675 GN=mgtA_2 PE=3 SV=1
MVLKEMLNNFESKNINILLKSLNSSLEGLTEAEVEDRLHEYGFNQLDSEKKPTIIKRIYE
NMKNPLVILLMALALISYLSGDKKASIVMVIMVTLGVVLKFVQEVRADNSAEQLKSMVST
TATVIRDGEVNEIPLKIIVPGDIVHLSSGDMIPADVQLITSKDLFVNQSTLTGESLPVEK
VVYDKDYDNDFENTNLCFMGTNVESGTAIAIVLNTGNKTYFGKLTSKLGGQQEITDFDKG
INKFVWLMIRFIFIIAPLVFLINGFVKGNWFDSFLFAIAVAVGLTPEMLPMIVTVNLSKG
AIVMSKKKVIVKRLNALQNFGAMDILCTDKTGTITCGKVMLEKYVDIYGEDSSRVLKYGY
INSFYQTGLKNIMDESILEHKLDGEDYNIDGKYEKTDEIPFDFMRKRMSVVVRNKSMEDV
LICKGAVEEVLSICNNYQTKDGTEMFKGEMIESTKAIVKNLNEDGFRVIAIAYNVRNAYK
KEYSVEDEKNLTLLGFMAFLDPPKDTSKKAIDKFHQYNVDVKVLTGDNEIITRKICKEVN
LKVDSLLLGSDLDKLSDEELQVKAENTTIFAKLSPMHKERIIRTLQNEGHVVGFMGDGIN
DAPALKVADVGISVNTAVDIAKESSDMILLENNLLVLEEAMLEGRRIFGNIVKYIKMTSS
SNFGNMFSVIGASIFVPFLPMLPIQVLTNNLLYDISQTTIPTDTVDKEWISIPRRWDIEE
IKRYIFHIGPISSIFDYTTYFIMLYGFHAFDKPALFQSGWFLESLITQTLIIHVIRTNKI
PFIQSRASKPLTITSLLIVAAGIILVNSPLASAFGFTKLPVIYYLILSVIIISYILLTQI
MKNWYIKRYEIK
>tr|A0A4U9D4R7|A0A4U9D4R7_RAOTE Magnesium-transporting ATPase, P-type 1 OS=Raoultella terrigena OX=577 GN=mgtA_2 PE=3 SV=1
MDENELWRAFDSHPEGLNAAEVAQKVAAHGDNQIPAQKPSPWWVHLWTCYRNPFNLLLTV
LGIVSYSTEDLFAAGVIALMVGISTLLNFIQEARSTRAADALKAMVSNTATVLRVVNEQG
ESRWCELPIDRLVPGDIVKLSAGDMIPADLRILQARDLFVAQASLTGESLPVEKVARSRD
PLQSNPLECDTLCFMGTNVVSGTAQAIVFATGGGTWFGQLAGRVSEQESEPNAFQKGISR
ISMLLIRFMLVMAPVVLLINGFTKGDWWEAALFALSVAVGLTPEMLPMIVTSTLARGAVK
LSKQKVIVKHLDAIQNFGAMDILCTDKTGTLTQDKIVLENHTDVSGKVSERVLNVAWLNS
HYQTGLKNLLDTAVLEGVELDAARQLAERWQKVDEIPFDFERRRMSVVVSEQEGVHQLIC
KGALQEILNVSTQVRYNGDIVPLDETMLRRIRRVTDTLNRQGLRVVAVATRYLPAREGDY
QRADESDLILEGYIAFLDPPKETTAPALKALKASGITVKILTGDSELVAAKVCHEVGLDA
GEVVVGSQIEALSDDELAALAKRTTLFARLAPLHKERIVTLLKREGHVVGFMGDGINDAP
ALRAADIGISVDGAVDIAREAADIILLEKSLMVLEEGVIEGRRTFANMLKYIKMTASSNF
GNVFSVLVASAFLPFLPMLPLHLLIQNLLYDVSQVAIPFDNVDDEQIRKPQRWNPAELGR
FMVFFGPISSIFDILTFCLMWWVFHANVPEAQTLFQSGWFIEGLLSQTLIVHMIRTRRIP
FVQSRAAWPLFAMTLVVMVVGIALPFSPLAGYLQLQALPLSYFPWLIAILAGYMTLTQMV
KGFYSRRYGWQ
>tr|A0A4V0C025|A0A4V0C025_9STRE Magnesium-transporting ATPase, P-type 1 OS=Streptococcus australis OX=113107 GN=mgtA_2 PE=3 SV=1
MKTTKERLATAIQTSLKDSLAFYHTSLDGLGQERVEENRDLYGENTITKGQEDSIIKKIY
ESIINPFTIILLVIAFISLVTNVWLAKPGQEDPTTSIIIVVLILISGGIRFVQELRSDRA
TTNLSKLIVNTATVIREGQVQEIPIDDLVVGDIVKLSAGDMIPADVVLFESRDFFVQQSG
LTGESDAVEKIALEKVEQPSLDSLLESESLAFMGTNVISGSAKAMVLAVGDHTMMGAIEQ
TLNTYDEPTSFEREMNTVSWLLIRLMLVMVPIVFFANGLTDGDWLEAGVFALSVGVGLTP
EMLPMIITASLAKGSIIMAKEKVVIKKLNAIQDLGAIDILCTDKTGTLTQDEIVLEYPLD
IHGDLDLTVLRRAYLNSYFQTGLKNLMDRAIIKRTEKEAKEHSLLQNLDQTFQKIDELPF
DFERRRMSVIVKDDEGTVSMVTKGALEEMLTISSRVEYHGEITPLTDAIRAEILAEVGQL
NKQGLRVLGIGYKTDIQEGYSYTVKDEKDMILTGYLAFLDPPKPSAAPAIKALLEHGVKT
KILTGDNEKVTQAICEKVGLDIEHILLGVDIDQMSDEQLAEVVESVTVFAKLSPDQKARI
ILQLKRNGHSVGYMGDGINDAPSMKVADVGISVDTAVDIAKETADVILLDKDLMVLETGI
VEGRKVYANMTKYIKMTVSSNFGNIFSLLVASIFLPFLPMSPVHLIVLNLVYDLSCVALP
FDNVDQDFLKQPHTWEAKSITRFMVWMGPISSIFDILTFIFLYFIIVPLMTGHDYVHGSE
SALQFIIFFQTGWFIESMWSQTMVIHMLRTAKVPFVQSRPAWLVILMTLVAAFFVTSLPY
GPLVHILRLAPLGLPYFLFLICIIFLYMFSVTVMKKFYIKKYKEWL
>tr|A0A378YWX4|A0A378YWX4_9BURK Magnesium-transporting ATPase, P-type 1 OS=Pandoraea pnomenusa OX=93220 GN=mgtA_2 PE=3 SV=1
MQQALTLSERLIAVLGARLGLRFFRRRDMLETLDAPAHGHEAPPGLADAARDAGPDLLAR
LHTTRDGLSDDEAATVREHVGANEVEHEKPLPWWRHLFNCYRNPFNLLLSALAAVSYATD
DTEGTIIIASMVIISTVLRFVQEARSNKAAEKLKAMVRTTATVLRRDTAIDAANVRALGR
MGREIPLADLVPGDIVLLAAGDMIPADVRILSAKDLFVSQSALTGEALPVEKFAHACESG
GSNPLAYDNLAFMGTNVVSGSATAVVVATGARTFFGSLAQRVTAQQPTVTSFQQGVNRVS
WVLIRFMMVMTPIVLLINGFTKHDWLEASLFALSVAVGLTPEMLPMIVTATLAKGAVVLS
RKKVIVKRLDAIQNFGAMDVLCTDKTGTLTQDRICLERHTDVWGHASEDVLEYAYLNSFY
QTGLKNLLDVAVLDHAELHQRLDVVNRYRKIDEIPFDFQRRRMSVVVSENGEHHELICKG
AVEEVLAVCDRVQHGANVEPLTPDVLARLRRVTADLNAEGLRVVAVATRHLPPVRERYDV
ADESALVLVGYIAFLDPPKESTAPALSALAASGVDVKVLTGDNDLVTAKVCREVGLKVTG
CVLGDDIESMTDAELAQTVERANVFAKLTPAHKERLVRTLRANGHVVGFMGDGINDAPAL
RAADIGISVDTAVDIAKEAADLILLEKSLMVLEQGVIEGRRTFANMLKYIKMTASSNFGN
VFSVLIASAFLPFLPMLPLQLLTQNLLYDLSQTTIPFDNVDDEQLTKPQQWNPADLSRFM
VFFGPISSIFDVLTFVAMWHLFGANSAAHQSLFQSGWFVEGLLSQTLIVHLIRTRRLPFI
QSRAAWPLMLMTGAVMLIGLMLPMSPFADTFRMQALPLAYFPMLAAILLAYAVLTQMMKG
MFARRFGWQ
>tr|A0A376H2Y9|A0A376H2Y9_ENTGA Magnesium-transporting ATPase, P-type 1 OS=Enterococcus gallinarum OX=1353 GN=mgtA_2 PE=3 SV=1
METKKRPIQSINYGLMAKKTIETIYETFQTSKRGLTEGQAIVARNKYGSNQISYGKKTPF
IMEVLKAYITPFTLVLIGLGITSFITEVVIAAPEERDYFGSGIIFVMILISGTMTLIQSV
QSNKAAEKLKSLVKVTATVKRKSVYAEVPMEEIVCGDIVKLSAGDMIPADIRLTATKDLF
ISQSALTGESYPVEKNAEAVVTSRDSETSYENLAFMGSNVISGTAEGVVIATGNHTLFGD
VAKSLSTKPIRTSFELGIRKTSFLFIKFMALMAPTVIVINGFTKGDWMEAFLFGLSVAVG
LTPEMLPMIVTTNLVKGATGMAKKGTVIKNLNAIQNFGAIDILCTDKTGTLTQDKIILEY
HLDLTGEEDERVLRHAYLNSYYQTGLKNLLDVAIIDAAKKELGIPAIPYKKIDEIPFDFE
RRRMSVVVEDPTGKTQMITKGAIEEMLSISSYVDFKGKVTALTEEIKQEVLKKVNELNED
GLRVIGVAQKTNPSVVGEFSVADESEMVLIGYLAFLDPPKETTKQALETLKKHGVGVKVL
TGDNALVTQSVCKQVGLGAEKLISGEDIQSVSDKKLSQLVEKYNIFVKLNPQQKQRITGI
LRENGHTVGFLGDGINDAPAMKAADVGISVDTAVDIAKESADVILLEKDLMILERGIISG
RETFGNIMKYIKATASSNFGNMFSVLVASTFLPFLPMLPLQILFLNLIYDISCVSIPWDH
MDKEYLDKPKRWDASSIGKFMIWLGPTSSVFDITTYLLMYFIICPAVVGGDFHTLSPEQQ
VAFIAVFHAGWFVESLWSQTLVLHALRTPKIPFIQSRGSFIMTAITSLGIAVGTFLPFTN
FGQSLGMAVLPSAYWLWLIATIIAYLALVTIVKLFYIHRYQELL
>tr|A0AAX2IXG0|A0AAX2IXG0_LEGPN Cation transport ATPase OS=Legionella pneumophila subsp. pascullei OX=91890 GN=mgtA_2 PE=3 SV=1
MEEQQHISAPSWHEQSVEKTLVALNTTERGISEQESKKRLEYYGFNRLPELKRKSIFLRF
LLQFHNILIYVLIGAAVVTSLLQHWVDTAVIIAVVIINALMGFIQEGKAEKALDAIRKML
SPAAIVLRNGERSRIASEELVPGDIIFLEAGDKVPADIRLIKSHGLKVQEAILTGESIPV
EKQIHPVPNNMVLSDRTCMAFSGTLVTNGQGKGIVVATGASTQIGHISGLLSKVESLTTP
LVLQIGLFAKWLTLFILLIAALLLVYGYFIQHHPFAELFMVVVSLSVAAIPEGLPAVLSI
TLAIGVQTMAQRHTIVRRLPAIETLGSVSVICTDKTGTLTLNEMTVSSVLTSNHLFILDG
IGYEPQGTITLNEQLIDNNEYPLLKKLARAAILCNNATLHNQEGNWTVEGDPMEGALLAF
AGKTGLAMREENALWVRTDVIPFDARHRFMATLNHDHLKHAMIFVKGAPEQILKMCQNQQ
INQGEVQPLNDPYWKRQMEQVAARGQRLLAFAVKKTKPEHTVLEFANIKDGLTLLGMVGL
IDPPRPEAIEAVAQCHTAGIRVKMITGDHASTALAIGRQIGLKNLDKVLTGIDLDKMNDA
ILKNAVLETDIFARTSPEHKLRLVMALQSHGMTVAMTGDGVNDAPALKRADAGIAMGKKG
SEVAKEAAEFVLVDDNFASIVAAVREGRTVYDNLKKVISWTLPTNAGQTMTVILALLLGL
SLPVTPIQILWINLITAVTLGIALAFEPTEEGTMHRPPRPRNEPLLTSSLVWHIILVSIL
FIWGIFGLYFYALDRGYSIELARTIALNTLVVLEIFHLFYIRNIYTTSLTWKAVQGTKVV
WIAIIVVTVAQFAITYFPPLQTIFVTESVPFWDGVLIVLTGATFFAVIEIEKQLRLRLSV
ISPPSARENTHYSDKLL
>tr|A0A378K780|A0A378K780_LEGPN Cation transport ATPase OS=Legionella pneumophila OX=446 GN=mgtA_2 PE=3 SV=1
MEVQPNTSPPCWHEQSIEMTLVALNATELGLSEQESQKRLERYGLNRLAEPEKRSAFIRF
LLQFHNILIYVLLGAAMVTSLLQHWIDTAVIIAVVVINALIGFIQEGKAEKALDAIRKML
SPTATVLRNGERHRIAGEKLVPGDIIFLEAGDKIPADVRLIKSHGLTVQEAILTGESITV
EKHILPVPSNTVLGDRTCMAFSGTLVTNGQGKGIVVATGSATQIGHISGLISKVESLTTP
LVIQIGLFAKWLTLLILLIASLLLVYGYFIQNHPFAELFMVVVSLSVAAIPEGLPAVLSI
TLAIGVQTMARRHTIVRRLPAIETLGSVSVICTDKTGTLTQNEMTVSSVISNNHLFTIDG
AGYEPVGNIMLNEHVIQSSEYSVLREIARAALLCNDATLREHEGWWSIDGDPMEGALLCF
SGKTGLILKEEKASWIRTDVIPFDAKHRFMATLHHDHFNHAMIFVKGAPERILHMCQTQK
TNSGEIELLNNEYWKQKMEEIASLGQRILAFAIKKTKPEHTVLEFRDIEDGLTFIGMVGL
IDPPRPEAITAVAQCHAAGIQVKMITGDHASTALAIGRQIGLKNLDKVLTGIDLDNMDDA
ILRNVVLETDIFARTSPEHKLRLVMALQSHGMTVAMTGDGVNDAPALKRADAGIAMGRKG
SEVAKEASEFVLVDDNFASIVEAVREGRTVYDNLKKVISWTLPTNAGEAMTIILALLLGL
SLPVTPIQILWINLITAVTLGIALAFEPTEEGTMQKPPRPRTEPLLSGELVWHIVLVSIL
FICGIFGIYFYALDRGHSLELARTIALNTLVVLEVFHLFYIRNIYSTSLTWKAVQGTKVV
WMAVIVITVAQFTITYFPPLQTIFVTESVPFWDGVLIVLTGAVFFALIEIEKQLRLRIGI
TKRING
>tr|A0A4U9ZSG7|A0A4U9ZSG7_STRMT Magnesium-transporting ATPase, P-type 1 OS=Streptococcus mitis OX=28037 GN=mgtA_2 PE=3 SV=1
MKTTKERLATAIHTSLNETLSFYKTSLTGLTEEQVEKNRDRYGENTITKGQEDSILKKIY
ESIINPFTIILLVIAVISLVTNVWLAKPGQEDPTTSIIIVVLVLISGGIRFVQELRSDKA
ATNLSKMIVNTATVIRQGEIQEVPIDDLVVGDVVKLSAGDMIPADLLLFESRDFFVQQSG
LTGESESVEKLALTKATVQQSDSLLEAEALTFMGTNVLSGSAKAVILAVGDDTMMGAIEQ
TLNTYDEPTSFEREMNSISWLLIRLMLVMVPIVFLSNGLTDGDWLEAGVFALSVGVGLTP
EMLPMIITASLAKGSIIMAKEKVVIKKLNAIQDLGAIDILCTDKTGTLTQDEIVLEYPLD
IHGDLDLTVLRRAYLNSYFQTGLKNLMDRAIIKRTEKEAKEHTLLQNLAQTFQKIDELPF
DFERRRMSVIVKDEHGVVSLVTKGALEEMLTISSHAEYHGVITSLTDAIREEILAEVRQL
NQQGLRVLGVAYKSGLREGHAYTVDDEGDMILTGYLAFLDPPKPSAAPAIKALLEHGVQT
KILTGDNEKVTQAVCEKVGLDINQMLLGSEIDQMSNQELAQAVEEVTVFAKLSPDQKARI
ILQFKANGHAVGYMGDGINDAPSMKVADVGISVDTAVDIAKETADVILLDKDLMVLEKGL
VEGRKVYANMTKYIKMTVSSNFGNILSLLVSGIFLPFLPMAPVHLIILNLVYDLSCIALP
FDKVDKDFLRNPHTWEAKSITRFMVWMGPISSAFDILTFILLYFIIVPMTTGQAYVHGAE
SAVGFIVLFQTGWFIESMWSQTMVIHMLRSAKIPFLQSRPAWLVLVTTLLAAAFVTFLPY
SPLASLLHLTPLKSIYFIFLLFIIILYMISVTIVKKIYIKKYKEWL
>tr|A0A378TNI6|A0A378TNI6_9MYCO Magnesium-transporting ATPase, P-type 1 OS=Mycolicibacterium tokaiense OX=39695 GN=mgtA_2 PE=3 SV=1
MTAHLVSADACSTPAADVLTRLGSAVSGLTSDEAAARRAQLGPNSIRTHGVSGVRILMRQ
LNNAVLGLLAVTAVVSFFLGDRTQAMIIGIILAVSIGLGFVNEYRAQRATAALHSRIRHT
ATALRDNIMTEVDVTDLVPGDVIRLELGELVPADVRLLEVNGLECNESILTGESVAVQKA
TDVNPAAGGSDAANLAFMGTVVSAGDAIAVVYATGADAQFGRIAAGLSDREPETEFQQGL
RRFSYLLLRVALTLTALIIVINLLLHRPLIESALFGLAIAVGITPQLLPAVVSTSLAAGT
RRLAKLKVLVKRLVCIEDLGDIDILVTDKTGTLTEGRIELIDAVDGGGRHADEVLRLAML
ATEVDPAVGGTSANELDAALWAGRATVRDARRVALLPFDHRRRTTTALVDDDSAGRMVVC
KGAPEQIMAKCDGVTPSAQQVLTALFAEGRRVVAVATKPAPGLTKVSTADEVGLTFRGFV
IFADRAKSAARQSLRDLSALGIEVKVATGDNPVVAQKICAELGLESGGTLTGSELAAMSA
AELDRAVAECTIFARVSPEQKARVISALRRRGRSVGFLGDGVNDALALHSADVGISVDSA
TDVAKDAADVVLLDKDLGVLAAGVAEGRRIFANTIKYVLMGTSSNFGNMFSAAAASAFLP
FLPMLPSQVLLNNLLYDTSQLAIPTDRVDDEQLHAPSHWNIAFIRRFMLTFGPISSLFDF
VTFGLMLGILQVGPVEFRTGWFVESLATQTLIIFAVRTRRVPFIRSRPSWPLTAAALTVI
AAGIAVTISPLGHTLGFTPLPWQYFAALLGLAAAYLVLVEATKKVFYGESARDLTTLRTR
GHAHRVHRRAARFSSPGPVTTADAAVNR
>tr|A0A4V0ESB6|A0A4V0ESB6_STROR Magnesium-transporting ATPase, P-type 1 OS=Streptococcus oralis OX=1303 GN=mgtA_2 PE=3 SV=1
MKTTKERLAAAIHTPLNETLSFYKTSLTGLTEEQIEKNRDLYGENTITKGQEDSILKKIY
ESIINPFTIILLVIAMISMVTNVWLAKPGQEDPTTSIIIVVLVLISGGIRFVQELRSDKA
ATNLSKMIVNTATVIREGQSFEVAIEDLVVGDMVKLSAGDMIPADLLLIESRDFFVQQSG
LTGESDSVEKLALSKMSQSNFDSLLEAEALAFMGTNVISGSAKALILAVGDDTMMGEIEQ
TLNTYDEPTSFEREMNSISWLLIRLMLVMVPIVFLSNGLTDGDWLEAGVFALSVGVGLTP
EMLPMIITASLAKGSIIMAKEKVVIKKLNAIQDLGAIDILCTDKTGTLTQDEIVLEYPLD
IHGDLDLSVLRRAYLNSYFQTGLKNLMDRAIISRTEKEAKEHAILQNLGTSFQKIDELPF
DFERRRMSVIVKDENEVVSLVTKGALEEMLAISTHVEYQGQISPLTDDIRVEILKEVDQL
NQQGLRVLGVAYKTGLKEGFAYSVEDEKEMILTGYLAFLDPPKPSAAPAIQALLEHGVQT
KILTGDNEKVTQAVCEKVGLDVDQILLGSDIDAMTDEELARAVEKVTVFAKLSPDQKARI
ILQIKSNGHCVGYMGDGINDAPSMKVADVGISVDTAVDIAKETADVILLDKDLMVLEKGL
VEGRKVYANMTKYIKMTVSSNFGNIFSLLVSGIFLPFLPMAPIHLIVLNLVYDLSCIALP
FDNVDEDFLKHPHKWEAKSITRFMIWMGPISSAFDILTFILLYFVIVPMATGQAYAHGAE
SATGFIILFQTGWFIESMWSQTMVIHMLRSAKLPFLQSRPSWFVLGTTLLAASFVTFLPY
SSIASLLHLTPLEPIYFLFLLLIIVFYMISVTVVKRIYIKKFKSWL
>tr|A0A0J6VD50|A0A0J6VD50_9MYCO Magnesium-transporting ATPase, P-type 1 OS=Mycolicibacterium obuense OX=1807 GN=mgtA_2 PE=3 SV=1
MTAEPAAPARSRDTIAGVPATEALATLNTSWDGLTGPEAATRRARFGPNVVRTHHVSALA
VLRRQFANAVLGLLAATALLSYFLGDDAQATIIGVILALSVGLGFVNEYRAERASAALHS
AMRHAAVVIRDGRDVRVDVADLVPGDVIRLALGELVPADVRLLDVNGLECNESILTGEST
PVEKTGEAICSGEQSPANVAFMGTVVSAGEATAVVFATGAEAEFGRIAVGLGERQPETAF
QIGLRRFSYLLLRVALTLTVVIVVTNLLLGRPVIDSALFGLAIAVGITPQLLPAIVSTSL
ATGSRRLAAAKVLVKRLICIEDLGDIDILVTDKTGTLTEGRVEFVDAVEPSGEHSDAVVD
LALMVTDLDPSTGGVSANDLDAALWSGRQPLTDVCRLAYLPFDHTSRAATALTESTRGRL
LVVKGAPEQVLERCDGVGAQARHTLAALFEDGRRVVAVASKDAARANGIRAEDGAGLRLD
GFVVFADIPKAAARESLNRLAGLGIEVKVATGDNPRVAEKVCAEMSLTSKGTLVGADLAQ
LSDAELTKAVREHTIFARITPTQKARIVSSLRATGRSVGFLGDGVNDALALHSADVGISV
DSATDVAKDAADVVLLEKDLGVLAAGVAEGRRIFANTVKYVLMGTSSNFGNMFSAAAASA
VLPFLPMLPSQILLNNLLYDASQLAIPADRVDDAQLRAPSHWNIAFIRRFMLTFGPVSSL
FDFLTFGLLLGVLHAGPVEFRTGWFVESLATQTLIIFAIRTRMAPFFRSRPAAALVATTS
TAIAAGVLLTLSPVAGHLGFTPLPWQFFAALAGLTVGYLVLVDVTKTVFYAEPTRPPGEP
LRTRGHAHRVHRRASRFSHSDRLPRP
>tr|A0ABY8HYK7|A0ABY8HYK7_9MOLU P-type Mg(2+) transport ATPase OS=Mycoplasma feriruminatoris OX=1179777 GN=mgtA_2 PE=4 SV=1
MFKTKKDNLKSLDYKKQDYVIKLSNTNLNDLNNVLDSKIGLNNQTRANNILKFGSNQIVV
KKFFVFKKILETLLEPFNLLLLFIGILEFIIYFLFQKNWITLISAFIIIFMIFLAGVVDF
IQEYKAYKLNLKLTKIIENDVFVLNDQITDFTNLNYQNIKNNLIKEKQSNLTIGDVVYLS
KGDIIPSDCRIIWSENLYLDESTLTGESKPIKKQTTNSKTNLLELENILFKETLIISGNC
LAVVINVNKDNYSSSLLDLINDDIQTDYEKGINKVTKILIYLISILVFIITFISLIKNGI
SNWTSSLVFGLSIAVSLTPEALPAIISSNLKLASKRLSKNKVVIKKLSVLQNLGSVNIFT
TDKTGTLTLDTTNIFTYLDINNHKNNLLKNYFYYNSYFQNNLFDNIDKSIVDGFKTNIND
IKLIDHLSFDHNSRISSVLINLNNSNLLITKGSLEEILEITSFINVNDQIISIDNYKNQI
IDQVNSYTKQGYKVLVLSYKNCDVIDNKDLIYLGMIVFNDLIRDNVKQVIDTFRTYNIDI
KVLSGDNLYTCKNVCDQVGINSNFSLIGKEINNLSNSELEKISQSINIFYKLSPLDKAKI
IDSLKTNNVVAFLGDGVNDAVGLKKADVGISVNNASSLAKQSADVILLEKDLNALEHAFI
IGRKTFSNAIKYIKITVASNFGILLTLLIGTILFKFEIMSPIQLLLQNLIFDFANLIFVF
DNVEKDVVKKVQKWNIKLIIPFAIINGLTQTIISFINFIILYFGFNLKGLNNHSIQLFQT
CYFIECILTHIMIILVLRTNRVSFVQSIASKQMLIGMLFFSIIPFIIAFSCSYTNSLNFS
VMVGQYNNLNLAWWFLILFGLEIFAWIISELIKKVYLKIYKNWL
>tr|A0AAQ3DMJ4|A0AAQ3DMJ4_9MOLU Magnesium-transporting ATPase, P-type 1 OS=Mycoplasma feriruminatoris OX=1179777 GN=mgtA_2 PE=4 SV=1
MFKTKKDNLKSLDYKKQDYVIKLSNTNLNDLNNVLDSKIGLNNQTRANNILKFGSNQIVV
KKFFVFKKILETLLEPFNLLLLFIGILEFIIYFLFQKNWITLISAFIIIFMIFLAGVVDF
IQEYKAYKLNLKLTKIIENDVFVLNDQITDFTNLNYQNIKNNLIKEKQSNLTIGDVVYLS
KGDIIPSDCRIIWSENLYLDESTLTGESKPIKKQTTNSKTNLLELENILFKETLIVSGNC
LAVVINVNKDNYSSSLLDLINDDIQTDYEKGINKVTKILIYLISILVFIITFISLIKNGI
SNWTSSLVFGLSIAVSLTPEALPAIISSNLKLASKRLSKNKVVIKKLSVLQNLGSVNIFT
TDKTGTLTLDTTNIFTYLDINNHKNNLLKNYFYYNSYFQNNLFDNIDKSIVDEFKTNIND
IKLIDHLSFDHNSRISSVLINLNNSNLLITKGSLEEILEITSFINVNDQIISIDNYKNQI
IDQVNSYTKQGYKVLVLSYKNCDVIDNKDLIYLGMIVFNDLIRDNVKQVIDTFKTYNIDI
KVLSGDNLYTCKNVCDQVGINSNSSLIGKEINNLSNSELEKISQSINIFYKLSPLDKAKI
IDSLKTNNVVAFLGDGVNDAVGLKKADVGISVNNASSLAKQSADVILLEKDLNALEHAFI
IGRKTFSNAIKYIKITVASNFGILLTLLIGTILFKFEIMSPIQLLLQNLIFDFANLIFVF
DNVEKDVVKKVQKWNIKSIIPFAIINGLTQTIISFINFIILYFGFNLKGLDNHSIQLFQT
CYFIECILTHIMIILVLRTNRVSFVQSIASKQMLIGMLFFSIIPFIIAFSCSYTNSLNFS
VMVGQYNNLNLAWWFLILFGLEIFAWIISELIKKVYLKIYKNWL
>tr|A0A654ITC8|A0A654ITC8_9MOLU Magnesium-transporting ATPase, P-type 1 OS=Mycoplasma feriruminatoris OX=1179777 GN=mgtA_2 PE=4 SV=1
MFKTKKDNLKSLDYKKQDYVIKLSNTNLNDLNNVLDSKIGLNNQTRANNILKFGSNQIVV
KKFLVFKKILETLLEPFNLLLLFIGILEFIIYFLFQKNWITLISAFIIIFMIFLAGVVDF
IQEYKAYKLNLKLTKIIENDVFVLNDQITDFTNLNYQNIKNNLIKEKQSNLTIGDVVYLS
KGDIISSDCRIIWSENLYLDESTLTGESKPIKKQTTNSKTNLLELENILFKETLIVSGNC
LAVVINVNKDNYSSSLLDLINDDIQTDYEKGINKVTKILIYLISILVFIITFISLIKNGI
SNWTSSLVFGLSIAVSLTPEALPAIISSNLKLASKRLSKNKVVIKKLSVLQNLGSVNIFT
TDKTGTLTLDTTNIFTYLDINNHKNNLLKNYFYYNSYFQNNLFDNIDKSIVDEFKTNIND
IKLIDHLSFDHNSRISSVLINLNNSNLLITKGSLEEILEITSFINVNDQIISIDNYKNQI
IDQVNSYTKQGYKVLVLSYKNCDVIDNKDLIYLGTIVFNDLIRDNVKQVIDTFKTYNIDI
KVLSGDNLYTCKNVCDQVGINSNSSLIGKEINNLSNSELEKISQSINIFYKLSPLDKAKI
IDSLKTNNVVAFLGDGVNDAVGLKKADVGISVNNASSLAKQSADVILLEKDLNALEHAFI
IGRKTFSNAIKYIKITVASNFGILLTLLIGTILFKFEIMSPIQLLLQNLIFDFANLIFVF
DNVEKDVVKKVQKWNIKSIIPFAIINGLTQTIISFINFIILYFGFNLKGLDNHSIQLFQT
CYFIECILTHIMIILVLRTNRVSFVQSIASKQMLIGMLFFSIIPFIIAFSCSYTNSLNFS
VMVGQYNNLNLAWWFLILFGLEIFAWIISELIKKVYLKIYKNWL
>tr|A0A654IR37|A0A654IR37_9MOLU Magnesium-transporting ATPase, P-type 1 OS=Mycoplasma feriruminatoris OX=1179777 GN=mgtA_2 PE=4 SV=1
MFKTKKDNLKSLDYKKQDYVIKLSNTNLNDLNNVLDSKIGLNNQTRANNILKFGSNQIVV
KKFLVFKKILETLLEPFNLLLLFIGILEFIIYFLFQKNWITLISAFIIIFMIFLAGVVDF
IQEYKAYKLNLKLTKIIENDVFVLNDQITDFTNLNYQNIKNNLIKEKQSNLTIGDVVYLS
KGDIIPSDCRIIWSENLYLDESTLTGESKPIKKQTTNSKTNLLELENILFKETLIISGNC
LAVVINVNKDNYSSSLLDLINDDIQTDYEKGINKVTKILIYLISILVFIITFISLIKNGI
SNWTSSLVFGLSIAVSLTPEALPAIISSNLKLASKRLSKNKVVIKKLSVLQNLGSVNIFT
TDKTGTLTLDTTNIFTYLDINNHKNNLLKNYFYYNSYFQNNLFDNIDKSIVDEFKTNIND
IKLIDHLSFDHNSRISSVLINLNNSNLLITKGSLEEILEITSFINVNDQIISIDNYKNQI
IDQVNSYTKQGYKVLVLSYKNCDVIDNKDLIYLGMIVFNDLIRDNVKQVIDTFKTYNIDI
KVLSGDNLYTCKNVCDQVGINSNSSLIGKEINNLSNRELEKISQSINIFYKLSPLDKAKI
IDSLKTNNVVAFLGDGVNDAVGLKKADVGISVNNASSLAKQSADVILLEKDLNALEHAFI
IGRKTFSNAIKYIKITVASNFGILLTLLIGTILFKFEIMSPIQLLLQNLIFDFANLIFVF
DNVEKDVVKKVQKWNIKSIIPFAIINGLTQTIISFINFIILYFGFNLKGLDNHSIQLFQT
CYFIECILTHIMIILVLRTNRVSFVQSIASKQMLIGMLFFSIIPFIIAFSCSYTNSLNFS
VMVGQYNNLNLAWWFLILFGLEIFAWIISELIKKVYLKIYKNWL
>tr|A0A654IKA5|A0A654IKA5_9MOLU Magnesium-transporting ATPase, P-type 1 OS=Mycoplasma feriruminatoris OX=1179777 GN=mgtA_2 PE=4 SV=1
MFKTKKDNLKSLDYKKQDYVIKLSNTNLNDLNNVLDSKIGLNNQTRANNILKFGSNQIVV
KKFLVFKKILETLLEPFNLLLLFIGILEFIIYFLFQKNWITLISAFIIIFMIFLAGVVDF
IQEYKAYKLNLKLTKIIENDVFVLNDQITDFTNLNYQNIKNNLIKEKQSNLTIGDVVYLS
KGDIIPSDCRIIWSENLYLDESTLTGESKPIKKQTTNSKTNLLELENILFKETLIISGNC
LAVVINVNKDNYSSSLLDLINDDIQTDYEKGINKVTKILIYLISILVFIITFISLIKNGI
SNWTSSLVFGLSIAVSLTPEALPAIISSNLKLASKRLSKNKVVIKKLSVLQNLGSVNIFT
TDKTGTLTLDTTNIFTYLDINNHKNNLLKNYFYYNSYFQNNLFDNIDKSIVDEFKTNIND
IKLIDHLSFDHNSRISSVLINLNNSNLLITKGSLEEILEITSFINVNDQIISIDNYKNQI
IDQVNSYTKQGYKVLVLSYKNCDVIDNKDLIYLGMIVFNDLIRDNVKQVIDTFKTYNIDI
KVLSGDNLYTCKNVCDQVGINSNSSLIGKEINNLSNSELEKISQSINIFYKLSPLDKAKI
IDSLKTNNVVAFLGDGVNDAVGLKKADVGISVNNASSLAKQSADVILLEKDLNALEHAFI
IGRKTFSNAIKYIKITVASNFGILLTLLIGTILFKFEIMSPIQLLLQNLIFDFANLIFVF
DNVEKDVVKKVQKWNIKSIIPFAIINGLTQTIISFINFIILYFGFNLKGLDNHSIQLFQT
CYFIECILTHIMIILVLRTNRVSFVQSIASKQMLIGMLFFSIIPFIIAFSCSYTNSLNFS
VMVGQYNNLNLAWWFLILFGLEIFAWIISELIKKFI
>tr|A0A654IN73|A0A654IN73_9MOLU Magnesium-transporting ATPase, P-type 1 OS=Mycoplasma feriruminatoris OX=1179777 GN=mgtA_2 PE=4 SV=1
MKSLDYKKQDYVIKLSNTNLNDLNNVLDSKIGLNNQTRANNILKFGSNQIVVKKFFVFKK
ILETLLEPFNLLLLFIGILEFIIYFLFQKNWITLISAFIIIFMIFLAGVVDFIQEYKAYK
LNLKLTKIIENDVFVLNDQITDFTNLNYQNIKNNLIKEKQSNLTIGDVVYLSKGDIIPSD
CRIIWSENLYLDESTLTGESKPIKKQTTNSKTSLLELENILFKETLIISGNCLAVVINVN
KDNYSSSLLDLINDDIQTDYEKGINKVTKILIYLISILVFIITFISLIKNGISNWTSSLV
FGLSIAVSLTPEALPAIISSNLKLASKRLSKNKVVIKKLSVLQNLGSVNIFTTDKTGTLT
LDTTNIFTYLDINNHKNNLLKNYFYYNSYFQNNLFDNIDKSIVDEFKTNINDIKLIDHLS
FDHNSRISSVLINLNNSNLLITKGSLEEILEITSFINVNDQIISIDNYKNQIIDQVNSYT
KQGYKVLVLSYKNCDVIDNKDLIYLGMIVFNDLIRDNVKQVIDTFKTYNIDIKVLSGDNL
YTCKNVCDQVGINSNSSLIGKEINNLSNSELEKISQSINIFYKLSPLDKAKIIDSLKTNN
VVAFLGDGVNDAVGLKKADVGISVNNASSLAKQSADVILLEKDLNALEHAFIIGRKTFSN
AIKYIKITVASNFGILLTLLIGTILFKFEIMSPIQLLLQNLIFDFANLIFVFDNVEKDVV
KKVQKWNIKSIIPFAIINGLTQTIISFINFIILYFGFNLKGLDNHSIQLFQTCYFIECIL
THIMIILVLRTNRVSFVQSIASKQMLIGMLFFSIIPFIIAFSCSYTNSLNFSVMVGQYNN
LNLAWWFLILFGLEIFAWIISELIKKVYLKIYKNWL
>tr|A0ABD0ADL1|A0ABD0ADL1_9LACO P-type Ca(2+) transporter OS=Lactobacillus delbrueckii OX=1584 GN=mgtA_2 PE=3 SV=1
MAKKYYSQDIPGTLAEFGSDANHGISSAEAKKRLDQYGPNALAGKKKRSMFARFMDQFKD
LMIIVLLVAAVLSGVVAQEWTDAGIILVVVLLNAVLGVIQEARSEAAIEALKDMSTPSAR
VRRDGAVIEVPSTDIVPGDVVLLEAGDVVPADLRLLVAKSLKIEEAALTGESVPVEKSNE
TLQGEDIALGDRINMAYSGTNVTYGRGEGVVVATGMNTEVGNIAKMLNEADETDTPLKQN
LNQLGKILTYMILAICVVVFIIGVIRNPQHEPMNALLIDMFLTAVSLAVAAIPEGLPAIV
TIILALGTQTMADHKAIVRKLPAVETLGATDIIASDKTGTLTQNRMTVEKVYYDGILHDA
SDDIDLTNQALITMLLANDTKIKDGGELLGDPTETALVQFGFHKDLPVKDFLAEHPRVQE
VPFDSDRKLMSTVNRYGGQFMVAVKGAPDILLERVKYVNINGELSEISAEQKKAILASNN
EMAKQALRVLAMAYKVVAEPYADPTTDNVEQDLIFAGLVGMIDPERPEAKGAIAEAHRAG
IRTIMITGDHQVTAQAIAERLGLVEKGRGDAVITGAQLDKLSDDYFTKHVGDYSVYARVS
PEHKVRIVKAWRANGKIVAMTGDGVNDAPSLKQADIGVGMGITGTEVSKGAADMVLADDN
FATIVEAVKQGRKVFANIQKAILYLMSCNVGEVLTVFLMTLLGWDVLKPVQLLWINLVTD
TLPAIALGVEPIEKGIMNKKPRGKNSNFFSGGVASSIVYQGILEGALVLTAYGLGLHVLP
RGTNPHEDALTMAFLTLGLIQLFHAVNSKYLKQSIFQKSTFANKWFNGAIVLSALIMAAV
ELPFLTRVFSVSELHLDQWLTVLGMGVLMIVIVEIVKFFERKADQRNN
>tr|A0AAV3WQA7|A0AAV3WQA7_9LACT Cation-transporting ATPase OS=Marinilactibacillus psychrotolerans OX=191770 GN=mgtA_2 PE=3 SV=1
MENKEEPYYQKSKKELADEFTVDLTEGLSSDEAEKRLKEDGLNKLEEKKTSKWTILLRQI
NNVVIYILIVAAILTVWMGHYSDAIVIGLVVVANTLIGYFQEVNASNALDKIKDMLSTHA
TVIRDGQRKEIEAVDVVKGDVVYLEAGDNVPADLRIVDSDSLKVQEASLTGEADSIEKTP
DEIEAKVGLGDQINMAFASTSITNGNGTGIVIATAEETEIGKISTAVNDQESKKTPLVQV
IDNLGKTISYVIMGVAALLFVYGLISGVYSLSALSLAVVTMIVGSVPEGLPATTSVVLAM
GVSDMAKNKNTIVKKLPSVETLGSVDIIATDKTGTLTKNEMTAQNIITKQAEYTVSGIGY
SPDGEIELDGKAVELDSDPDLRILVTSGFEANETELKEEEGHWTINGEPTDGAFLTLYNK
AMHSGESLYEEIAKVPFDSDYRYVATLSEHRESKERKIFIKGSPDKLFTLAKAQDSSFDT
DFWREKVEALSSQGKRVVAVGVRDVDQNQQTLEHEDVDTGVNFLGIVGIIDPPREEIIES
LKVMKKAGVEVKMITGDHPTTAKAIAEALGLSENVQTITGLELDELSQEELIERVNDYQV
FARTTPHNKLQIIEAFQKSGKTTAMTGDGVNDAPALKKADIGVAMGLNGTDVSKDSADMV
LTDDDFSTMSTAIEEGRRIYDNIKKSILYLLPTSFAEGLIIAFTLVAQRDLPLQATQMLW
INMVSAITIQFAFIFEPAEPGLMDRNPRDTSASLIGKHDAFQIAYVSILMAGFSLIAYDW
LIASGANQVTASTMVVNIIVISKIFYLFNVRTHALAFSKEFFTNKKAFLIIGVMILLQLI
LTYVPFFQEFFYTEGLTIVEWLIAIGVGVIVLIIAEIDKIIRMKVSKN
>tr|A0ABQ0N879|A0ABQ0N879_9LACO Cation-transporting ATPase OS=Lactiplantibacillus paraplantarum OX=60520 GN=mgtA_2 PE=3 SV=1
MPEKELTMSTKPKYQQALPAIYEELGTDEHGLQQTDAAQRLEQYGPNALNQQKTTSLLQK
FIAQFKDFMIIVLLVAALIAAFTGEAVDAVIILLVVVLNAIFGVFQESKAEEAINALKEM
SAPDATVLRDGQLQTVKSDALVPGDVVSLEAGDIVPADLRLIESASLKVEESALTGESVP
VEKQAEMIADGELPIGDRLNMAYMNSNVTYGRATGIVVATGMQTEVGRIAGMIEAADETT
TPLQANLTQLGKSLTILILVIAAVVFGIGMLRGQESLINMLLTAISLAVAAIPEGLPAIV
TITLALGTQRMAKRHALVRKLPAVETLGSTDIIASDKTGTLTQNKMTVEKLVVNQELVDA
RATELPLDSHLAQVMILSNDTKIMTDGLAGDPTETALIQYNLDQGYPVDQLLADRPRVTE
VPFDSERKLMSTVHPLEDGRFLVAVKGAPDELLKRVTQIESNGDVQPLTKTSRDQILSVN
HELATQALRVLAFAYKIITTVPTTVNTETLENDLVFAGMVGMIDPERPEVEQAVVEAKSA
GIRPLMITGDHRDTAEAIAVRLGIIDAGEDDAVITGAELDAMSDAEFGKKVGDYSVYARV
APEHKVRIVNAWQKRGKVVAMTGDGVNDAPALKAADIGIGMGITGTEVSKGASDMVLADD
NFATIVVAVEEGRKVFANIQKAIQYLLSANLGEVLTLFVMTMLGWQILAPVHILWINLVT
DTLPAIALGVEPTEKNIMQHKPRGRNSNFFSGGVFSSIIYQGLLEGGITLLVYWLALTYP
VHATASLAHADALTMAFATLGLIQLFHAFNSKSIHESLFTVGLFRNKFFNWAILIAFVML
AMTIVVPGLNGLFHVSHLDAYQWGIVALASLSMVVIVEIVKFFQRRHMRRA
>tr|A0A6S7F742|A0A6S7F742_9BURK Magnesium-transporting ATPase, P-type 1 OS=Achromobacter insolitus OX=217204 GN=mgtA_2 PE=3 SV=1
MFKFLKSFFTSAAGLRHTARHFRRSPMPERGAAAAAASSDTARHANRQMLDLARMDFGTL
FSSFGSSRGGLSEAQAQTARERYGANEVDHEKPLSWHAHLWLSYRNPFNLLLTALAALSW
LTDVHMAVPDDQSWMAVFIIGAMVLISTVLRFAQEQRSSRAAEALKAMVQNTATVLRSDP
ATQAEGDARRYFGVALHVSGSRQVEVPLAQLVPGDVVLLSAGDMIPADCRILAAKDLFIA
QAALTGESLPVEKYATQRLETANALELENMAFMGTNVVSGSGSALVVATGTRSYFGQLAG
RVTQTSRAPTQFQQGINRVSWVLIRFMLVMAPIVMLINGFTKGDWMEALLFALAIAVGLT
PEMLPMIVTATLAKGAVRMSRRKVVVKRLDAIQNLGAMNVLCTDKTGTLTQDRIVLERHT
DVYGTSSDDVLAYAYLNSYYQTGLKNLLDVAVLQHAEVERKLDLAAKYRKVDEIPFDFSR
RRMSVVVNETENGREHHELICKGALEEVLAVCTWLRVGSEEHLLTDARRADIRKVTADLN
RDGLRVIAVGVRELPPTQQTYGVADESDLVLVGYIAFLDPPKESTAPALKALRDSGINVK
VLTGDVELVTQKVCREVGFEVHKVYLGSDIEAMDETQLAAAVREANVFARLTPAHKERIV
[truncated: 38,283 more rows]

## Sheet: Sheet2
Q14L95	Magnesium-transporting ATPase, P-type 1	Spiroplasma citri
A0A0F2DG52	Magnesium-transporting ATPase, P-type 1	Streptococcus mitis
A0AAX2HZE9	Magnesium-transporting ATPase, P-type 1	Yersinia pestis
Q8Z2J1	Magnesium-transporting ATPase, P-type 1	Salmonella typhi
A0A0H2WV21	Magnesium-transporting ATPase, P-type 1	Salmonella paratyphi A (strain ATCC 9150 / SARB42)
A0A0H3NN23	Magnesium-transporting ATPase, P-type 1	Salmonella typhimurium (strain SL1344)
A0A6C7HVY5	Magnesium-transporting ATPase, P-type 1	Salmonella enteritidis PT4 (strain P125109)
A0A9X8RMH2	Magnesium-transporting ATPase, P-type 1	Clostridioides difficile
A0A3S5AXW9	Magnesium-transporting ATPase, P-type 1	Serratia rubidaea
A0A072ZWW3	Magnesium-transporting ATPase, P-type 1	Pseudomonas aeruginosa
A0A0C5PHH3	Magnesium-transporting ATPase, P-type 1	Salmonella enterica subsp. enterica serovar Orion
A0A379Z881	Magnesium-transporting ATPase, P-type 1	Serratia marcescens
A0A379TRC0	Magnesium-transporting ATPase, P-type 1	Salmonella enterica subsp. arizonae
A0A3E5G6G4	Magnesium-transporting ATPase, P-type 1	Bacteroides faecis
A0A0E1NLU5	Magnesium-transporting ATPase, P-type 1	Yersinia enterocolitica
A0A9P1V3D4	Magnesium-transporting ATPase, P-type 1	Yersinia enterocolitica
A0A0T9LYK0	Magnesium-transporting ATPase, P-type 1	Yersinia intermedia
A0A0C5PHC0	Magnesium-transporting ATPase, P-type 1	Salmonella enterica subsp. enterica serovar Adelaide
A0A653ANT3	Magnesium-transporting ATPase, P-type 1	Clostridium neonatale
A0A0C5Q2P7	Magnesium-transporting ATPase, P-type 1	Salmonella enterica subsp. enterica serovar Bredeney
A0A9W3SEZ8	Magnesium-transporting ATPase, P-type 1	Bacillus thuringiensis
A0A0T9WH95	Magnesium-transporting ATPase, P-type 1	Salmonella enterica subsp. enterica serovar Bovismorbificans
A0A0C5PHK7	Magnesium-transporting ATPase, P-type 1	Salmonella typhimurium
A0A0C5Q2Q9	Magnesium-transporting ATPase, P-type 1	Salmonella enterica subsp. enterica serovar Cerro
A0A0C5PQ90	Magnesium-transporting ATPase, P-type 1	Salmonella virchow
A0A0C5PRN8	Magnesium-transporting ATPase, P-type 1	Salmonella senftenberg
P22036	Magnesium-transporting ATPase, P-type 1	Salmonella typhimurium (strain LT2 / SGSC1412 / ATCC 700720)
A0A644Z4U0	Magnesium-transporting ATPase, P-type 1	bioreactor metagenome
A0A1J5RR56	Magnesium-transporting ATPase, P-type 1	mine drainage metagenome
A0ABM7XSH3	Cation-transporting ATPase	Enterococcus innesii
A0A1J5RVV3	Magnesium-transporting ATPase, P-type 1	mine drainage metagenome
A0ABN6NP45	Cation-transporting ATPase	Enterococcus innesii
A0ABM7XSB2	P-type Ca(2+) transporter	Enterococcus innesii
A0AAN4UE24	Cation-transporting ATPase	Tetragenococcus koreensis
A0A5C1AR92	Magnesium-transporting ATPase, P-type 1	Limnoglobus roseus
A0ABD0AGN8	Cation-transporting ATPase	Lactobacillus delbrueckii
A0A1Z5IK69	Cation-transporting ATPase	Secundilactobacillus silagei JCM 19001
A0ABN6NRE7	Cation-transporting ATPase	Enterococcus innesii
A0A224V827	Cation-transporting ATPase	Lentilactobacillus parakefiri
A0A644XDL3	Magnesium-transporting ATPase, P-type 1	bioreactor metagenome
A0A3G9JYT7	Probable cation-transporting ATPase F	Parolsenella catena
A0A5C1AP25	Magnesium-translocating P-type ATPase	Limnoglobus roseus
A0A1Z5J3T6	Cation-transporting ATPase	Secundilactobacillus silagincola
A0A1Z5IDM9	P-type Ca(2+) transporter	Secundilactobacillus mixtipabuli
A0A1Z5IQR8	Cation-transporting ATPase	Secundilactobacillus pentosiphilus
A0A224VKJ4	P-type Ca(2+) transporter	Lentilactobacillus parakefiri
A0A6S7E8U8	Magnesium-transporting ATPase, P-type 1	Achromobacter piechaudii
A0AAD2F618	Magnesium-transporting ATPase, P-type 1	Ralstonia thomasii
A0AAN4UDL8	Cation-transporting ATPase	Tetragenococcus koreensis
A0ABM9IRN2	Magnesium-transporting ATPase, P-type 1	Ralstonia pickettii
A0A3G9JZ51	Cation-transporting ATPase	Parolsenella catena
A0A5C1AMR8	Magnesium-transporting ATPase, P-type 1	Limnoglobus roseus
A0A0D0SEB3	Magnesium-transporting ATPase, P-type 1	Pseudomonas fluorescens
A0A2R5HHQ1	P-type Ca(2+) transporter	Lactococcus termiticola
A0A3S4LB06	Magnesium-transporting ATPase, P-type 1	Streptococcus viridans
A0A448ZYL1	Magnesium-transporting ATPase, P-type 1	Metamycoplasma salivarium
A0A7R9CBK8	Magnesium-transporting ATPase, P-type 1	Metamycoplasma salivarium
A0ABD0AE29	Cation-transporting ATPase	Lactobacillus delbrueckii
A0AAV5PE23	Magnesium-transporting ATPase, P-type 1	Lactobacillus delbrueckii subsp. bulgaricus
A0A0J6YDB7	Magnesium-transporting ATPase, P-type 1	Mycolicibacterium chlorophenolicum
A0AAD0TUH4	Cation-translocating P-type ATPase	Lactiplantibacillus paraplantarum
A0ABM8Y4G6	Magnesium-transporting ATPase, P-type 1	Cupriavidus pinatubonensis
A0ABN7F720	Magnesium-transporting ATPase, P-type 1	Achromobacter piechaudii
A0AAD2EUM9	Magnesium-transporting ATPase, P-type 1	Ralstonia wenshanensis
A0A916QKC2	Magnesium-transporting ATPase, P-type 1	Lactobacillus corticis
A0A1Z5J4B3	P-type Ca(2+) transporter	Secundilactobacillus silagincola
A0A1Z5IBQ6	Cation-transporting ATPase	Secundilactobacillus mixtipabuli
A0A1Z5IGR1	P-type Ca(2+) transporter	Secundilactobacillus silagei JCM 19001
A0ABM7XQ18	Cation transport ATPase	Enterococcus innesii
A0A4R8QXU6	Magnesium-transporting ATPase, P-type 1	Mycobacteroides franklinii
A0A1S1HIV6	Magnesium-transporting ATPase, P-type 1	Edaphosphingomonas haloaromaticamans
A0A1Z5INR3	P-type Ca(2+) transporter	Secundilactobacillus pentosiphilus
A0AAI8XRP0	Magnesium-transporting ATPase, P-type 1	Mycolicibacterium mageritense
A0A1D1XQ30	Magnesium-transporting ATPase, P-type 1	Anthurium amnicola
A0AAN4UC31	P-type Ca(2+) transporter	Tetragenococcus koreensis
A0A6F9XME5	Cation-transporting ATPase	Ligilactobacillus agilis
A0A6F9XWC3	Cation-transporting ATPase	Ligilactobacillus agilis
A0A6F9Y863	P-type Ca(2+) transporter	Ligilactobacillus agilis
A0A2P6FAN0	Magnesium-transporting ATPase, P-type 1	Spiroplasma poulsonii
A0A809SB87	Magnesium-transporting ATPase, P-type 1	Sulfuriferula nivalis
A0A239SQF8	Magnesium-transporting ATPase, P-type 1	Pandoraea sputorum
A0A157SFD5	Magnesium-transporting ATPase, P-type 1	Bordetella ansorpii
A0A1T8PUT5	Magnesium-transporting ATPase, P-type 1	Mycobacteroides abscessus subsp. massiliense
A0AAX3GZ22	Magnesium-transporting ATPase, P-type 1	Clostridioides difficile
A0A333WB82	Magnesium-transporting ATPase, P-type 1	Acinetobacter baumannii
I4KB05	Magnesium-transporting ATPase, P-type 1	Pseudomonas lactis
A0AB33WYC5	Magnesium-transporting ATPase, P-type 1	Pseudomonas chlororaphis O6
A0A3G9JXX4	Cation-transporting ATPase	Parolsenella catena
A0A5C1ADL9	Magnesium-translocating P-type ATPase	Limnoglobus roseus
A0A5E7VDP2	Magnesium-transporting ATPase, P-type 1	Pseudomonas fluorescens
A0A5E7VEX1	Magnesium-transporting ATPase, P-type 1	Pseudomonas fluorescens
A0A5E7UL46	Magnesium-transporting ATPase, P-type 1	Pseudomonas fluorescens
A0A5E7UU47	Magnesium-transporting ATPase, P-type 1	Pseudomonas fluorescens
A0A8H2NWU0	Magnesium-transporting ATPase, P-type 1	Pseudomonas fluorescens
A0A5E7HX59	Magnesium-transporting ATPase, P-type 1	Pseudomonas fluorescens
A0ABD7VF58	Magnesium-transporting ATPase, P-type 1	Pseudomonas fluorescens
A0A5E6Z730	Magnesium-transporting ATPase, P-type 1	Pseudomonas fluorescens
A0A5E6W781	Magnesium-transporting ATPase, P-type 1	Pseudomonas fluorescens
A0A5E6TV31	Magnesium-transporting ATPase, P-type 1	Pseudomonas fluorescens
A0A5E6TWM7	Magnesium-transporting ATPase, P-type 1	Pseudomonas fluorescens
Q4K9A8	Magnesium-transporting ATPase, P-type 1	Pseudomonas fluorescens (strain ATCC BAA-477 / NRRL B-23932 / Pf-5)
A0A2R5HFQ7	Cation-transporting ATPase	Lactococcus termiticola
A0A381JC38	Magnesium-transporting ATPase, P-type 1	Clostridium putrefaciens
A0A4U9D4R7	Magnesium-transporting ATPase, P-type 1	Raoultella terrigena
A0A4V0C025	Magnesium-transporting ATPase, P-type 1	Streptococcus australis
A0A378YWX4	Magnesium-transporting ATPase, P-type 1	Pandoraea pnomenusa
A0A376H2Y9	Magnesium-transporting ATPase, P-type 1	Enterococcus gallinarum
A0AAX2IXG0	Cation transport ATPase	Legionella pneumophila subsp. pascullei
A0A378K780	Cation transport ATPase	Legionella pneumophila
A0A4U9ZSG7	Magnesium-transporting ATPase, P-type 1	Streptococcus mitis
A0A378TNI6	Magnesium-transporting ATPase, P-type 1	Mycolicibacterium tokaiense
A0A4V0ESB6	Magnesium-transporting ATPase, P-type 1	Streptococcus oralis
A0A0J6VD50	Magnesium-transporting ATPase, P-type 1	Mycolicibacterium obuense
A0ABY8HYK7	P-type Mg(2+) transport ATPase	Mycoplasma feriruminatoris
A0AAQ3DMJ4	Magnesium-transporting ATPase, P-type 1	Mycoplasma feriruminatoris
A0A654ITC8	Magnesium-transporting ATPase, P-type 1	Mycoplasma feriruminatoris
A0A654IR37	Magnesium-transporting ATPase, P-type 1	Mycoplasma feriruminatoris
A0A654IKA5	Magnesium-transporting ATPase, P-type 1	Mycoplasma feriruminatoris
A0A654IN73	Magnesium-transporting ATPase, P-type 1	Mycoplasma feriruminatoris
A0ABD0ADL1	P-type Ca(2+) transporter	Lactobacillus delbrueckii
A0AAV3WQA7	Cation-transporting ATPase	Marinilactibacillus psychrotolerans
A0ABQ0N879	Cation-transporting ATPase	Lactiplantibacillus paraplantarum
A0A6S7F742	Magnesium-transporting ATPase, P-type 1	Achromobacter insolitus
A0A6S7AL45	Magnesium-transporting ATPase, P-type 1	Achromobacter deleyi
A0A6S7ACN6	Magnesium-transporting ATPase, P-type 1	Achromobacter kerstersii
A0A6S7A1H1	Magnesium-transporting ATPase, P-type 1	Achromobacter pestifer
A0A6S7E8V3	Magnesium-transporting ATPase, P-type 1	Achromobacter anxifer
A0ABN7Q9F5	Magnesium-transporting ATPase, P-type 1	Cupriavidus numazuensis
A0ABM8Y482	Magnesium-transporting ATPase, P-type 1	Cupriavidus pinatubonensis
A0ABM8WF68	Magnesium-transporting ATPase, P-type 1	Cupriavidus laharis
A0ABM9JP90	Magnesium-transporting ATPase, P-type 1	Ralstonia psammae
A0A6S7E395	Magnesium-transporting ATPase, P-type 1	Achromobacter piechaudii
A0A916QFH0	P-type Ca(2+) transporter	Lactobacillus corticis
A0ABD0C684	Magnesium-transporting ATPase, P-type 1	Lactobacillus amylovorus subsp. animalium
A0A2U3N1N9	Magnesium-transporting ATPase, P-type 1	Acinetobacter stercoris
A0A401LF91	Magnesium-transporting ATPase, P-type 1	Anaerotignum faecicola
A0A5K1IJI2	Magnesium-transporting ATPase, P-type 1	Collinsella aerofaciens
A0A919YDE9	Magnesium-transporting ATPase, P-type 1	Paenibacillus azoreducens
A0A1Z5IA28	Cation transport ATPase	Secundilactobacillus mixtipabuli
A0A1Z5IUR9	Cation-transporting ATPase	Secundilactobacillus pentosiphilus
A0A1Z5IH19	Cation-transporting ATPase	Secundilactobacillus silagei JCM 19001
A0A6N3AYD2	Magnesium-transporting ATPase, P-type 1	Intestinibacter bartlettii
A0ABP8F2J6	Magnesium-transporting ATPase, P-type 1	Mycobacterium paraffinicum
A0ABP7LY76	Magnesium-transporting ATPase, P-type 1	Gibbsiella dentisursi
A0ABP3IH70	Magnesium-transporting ATPase, P-type 1	Streptomyces luteireticuli
A0ABN0XW01	Magnesium-transporting ATPase, P-type 1	Streptomyces blastmyceticus
A0ABP6EMZ8	Magnesium-transporting ATPase, P-type 1	Streptomyces lunalinharesii
A0ABN2RRV9	Magnesium-translocating P-type ATPase	Amycolatopsis minnesotensis
A0ABN1LH25	Magnesium-transporting ATPase, P-type 1	Clostridium nitritogenes
A0A1J5TD03	Magnesium-transporting ATPase, P-type 1	mine drainage metagenome
A0A149VY94	Magnesium-transporting ATPase, P-type 1	Ferrovum myxofaciens
A0ABQ0AWT3	Magnesium-transporting ATPase, P-type 1	Enterocloster alcoholdehydrogenati
A0A174SWV3	Magnesium-transporting ATPase, P-type 1	Clostridium baratii
A0A174KFD7	Magnesium-transporting ATPase, P-type 1	Hungatella hathewayi
A0A0T9PL75	Magnesium-transporting ATPase, P-type 1	Yersinia pekkanenii
A0ABM7XPS1	Cation-transporting ATPase	Enterococcus innesii
A0A0C1E7R3	Magnesium-transporting ATPase, P-type 1	Parachlamydia acanthamoebae
A0A3E2MNP2	Magnesium-transporting ATPase, P-type 1	Mycobacterium marinum
A0A224V431	Cation-transporting ATPase	Lentilactobacillus parakefiri
A0A2P4UEW4	Magnesium-transporting ATPase, P-type 1	Actinomadura rubteroloni
A0A385EX29	Magnesium-transporting ATPase, P-type 1	Acinetobacter baumannii WM99c
A0AAN5AFF4	Cation-transporting ATPase	Bifidobacterium adolescentis
A0AAP8GUT6	Magnesium-transporting ATPase, P-type 1	Bacillus mycoides
A0A446C736	Magnesium-transporting ATPase, P-type 1	Achromobacter agilis
A0A1J5PZ53	Magnesium-transporting ATPase, P-type 1	mine drainage metagenome
A0A1J5QR45	Magnesium-transporting ATPase, P-type 1	mine drainage metagenome
A0A1J5QRC1	Magnesium-transporting ATPase, P-type 1	mine drainage metagenome
A0ABM7XWR5	Magnesium-transporting ATPase, P-type 1	Enterococcus innesii
A0ABM7XV10	Cation transport ATPase	Enterococcus innesii
A0A378KUH2	Magnesium-transporting ATPase, P-type 1	Legionella quateirensis
A0A378J7C2	Magnesium-transporting ATPase, P-type 1	Legionella gratiana
A0A378IF59	Magnesium-transporting ATPase, P-type 1	Legionella cincinnatiensis
A0A376H171	Magnesium-transporting ATPase, P-type 1	Enterococcus gallinarum
I4KFH3	Magnesium-transporting ATPase, P-type 1	Pseudomonas lactis
A0AAN4UAV9	Magnesium-transporting ATPase, P-type 1	Tetragenococcus koreensis
A0A6F9XL38	P-type Ca(2+) transporter	Ligilactobacillus agilis
A0A6F9XTQ9	P-type Ca(2+) transporter	Ligilactobacillus agilis
A0A6F9Y7U1	Cation-transporting ATPase	Ligilactobacillus agilis
A0A2P6FAM9	Magnesium-transporting ATPase, P-type 1	Spiroplasma poulsonii
A0A809S935	Magnesium-transporting ATPase, P-type 1	Sulfuriferula nivalis
A0A644T3P0	Magnesium-transporting ATPase, P-type 1	bioreactor metagenome
A0A157KZC9	Magnesium-transporting ATPase, P-type 1	Bordetella trematum
A0A157PCQ6	Magnesium-transporting ATPase, P-type 1	Bordetella ansorpii
A0AAX3GZ15	Magnesium-transporting ATPase, P-type 1	Clostridioides difficile
A0AB72WXF0	Magnesium-transporting ATPase, P-type 1	Ralstonia edaphi
A0AB33WRF9	Magnesium-transporting ATPase, P-type 1	Pseudomonas chlororaphis O6
A0A3G9K501	Magnesium-transporting ATPase, P-type 1	Parolsenella catena
A0A5C1ADE2	Magnesium-translocating P-type ATPase	Limnoglobus roseus
A0A5E7W7W4	Magnesium-transporting ATPase, P-type 1	Pseudomonas fluorescens
A0A5E7QV24	Magnesium-transporting ATPase, P-type 1	Pseudomonas fluorescens
A0A5E7IWX9	Magnesium-transporting ATPase, P-type 1	Pseudomonas fluorescens
A0A5E6ZT15	Magnesium-transporting ATPase, P-type 1	Pseudomonas fluorescens
A0A5E7CQN0	Magnesium-transporting ATPase, P-type 1	Pseudomonas fluorescens
A0A5E7B6J0	Magnesium-transporting ATPase, P-type 1	Pseudomonas fluorescens
A0A5E6RZG9	Magnesium-transporting ATPase, P-type 1	Pseudomonas fluorescens
A0A5E6PPR7	Magnesium-transporting ATPase, P-type 1	Pseudomonas fluorescens
Q4KBC9	Magnesium-transporting ATPase, P-type 1	Pseudomonas fluorescens (strain ATCC BAA-477 / NRRL B-23932 / Pf-5)
A0A109KS10	Magnesium-transporting ATPase, P-type 1	Pseudomonas fluorescens
A0A5B9W1Y1	GDP-mannose-dependent alpha-mannosyltransferase	Aquisphaera giovannonii
A0A2R5HJJ7	Magnesium-transporting ATPase, P-type 1	Lactococcus termiticola
A0A4V6KC09	Magnesium-transporting ATPase, P-type 1	Hathewaya histolytica
A0AAJ4ZAK8	Magnesium-transporting ATPase, P-type 1	Pandoraea pulmonicola
A0AAX2L3H1	Magnesium-transporting ATPase, P-type 1	Streptococcus mitis
A0A485JMT1	Magnesium-transporting ATPase, P-type 1	Escherichia coli
A0AAX3I8R2	Magnesium-transporting ATPase, P-type 1	Pseudomonas synxantha
A0A377E4I8	Magnesium-transporting ATPase, P-type 1	Escherichia coli
A0A3M3XI50	Magnesium-transporting ATPase, P-type 1	Pseudomonas fluorescens
A0AAQ3HX52	Magnesium-transporting ATPase, P-type 1	Mycoplasma feriruminatoris
A0AAX3TG55	Magnesium-transporting ATPase, P-type 1	Mycoplasma feriruminatoris
A0A654IGR8	Magnesium-transporting ATPase, P-type 1	Mycoplasma feriruminatoris
A0ABD0ADF5	Magnesium-transporting ATPase, P-type 1	Lactobacillus delbrueckii
A0AAV5P9T2	P-type Ca(2+) transporter	Lactobacillus delbrueckii subsp. bulgaricus
A0A0J6ZG24	Magnesium-transporting ATPase, P-type 1	Mycolicibacterium chlorophenolicum
A0AAV3WU76	Cation transport ATPase	Marinilactibacillus psychrotolerans
A0AAD0X6U2	Cation-transporting ATPase	Lactiplantibacillus paraplantarum
A0ABM8LNB6	Magnesium-transporting ATPase, P-type 1	Achromobacter ruhlandii
A0A2M9H485	Magnesium-transporting ATPase, P-type 1	Achromobacter ruhlandii
A0ABN7Y145	Magnesium-transporting ATPase, P-type 1	Cupriavidus pampae
A0A6S7BXG6	Magnesium-transporting ATPase, P-type 1	Achromobacter anxifer
A0A6J4ZGR2	Magnesium-transporting ATPase, P-type 1	Achromobacter insuavis
A0A6S7DD95	Magnesium-transporting ATPase, P-type 1	Achromobacter dolens
A0A6S7CXL0	Magnesium-transporting ATPase, P-type 1	Achromobacter pulmonis
A0A6S6ZUE7	Magnesium-transporting ATPase, P-type 1	Achromobacter animicus
A0ABC8QBQ3	Magnesium-transporting ATPase, P-type 1	Ralstonia holmesii
A0A916VH39	Cation transport ATPase	Lactobacillus corticis
A0ABC9VNH0	Magnesium-transporting ATPase, P-type 1	Lactobacillus amylovorus subsp. animalium
A0ABD0BZI0	Magnesium-transporting ATPase, P-type 1	Lactobacillus amylovorus subsp. animalium
A0A401LF38	Magnesium-transporting ATPase, P-type 1	Anaerotignum faecicola
A0A919YB62	Magnesium-transporting ATPase, P-type 1	Paenibacillus azoreducens
A0A1Z5J076	Cation-transporting ATPase	Secundilactobacillus silagincola
A0A1Z5IA40	Cation-transporting ATPase	Secundilactobacillus mixtipabuli
A0A1Z5IT74	Cation-transporting ATPase	Secundilactobacillus pentosiphilus
A0A1Z5IMS6	Cation-transporting ATPase	Secundilactobacillus pentosiphilus
A0A1Z5IGR8	Cation transport ATPase	Secundilactobacillus silagei JCM 19001
A0A6N3APM4	Magnesium-transporting ATPase, P-type 1	Intestinibacter bartlettii
A0ABQ4S824	Magnesium-transporting ATPase, P-type 1	Methylobacterium isbiliense
A0ABP7L8A6	Magnesium-transporting ATPase, P-type 1	Gibbsiella dentisursi
A0ABN0YAT6	Magnesium-transporting ATPase, P-type 1	Streptomyces luteireticuli
A0ABN0XPS1	Magnesium-transporting ATPase, P-type 1	Streptomyces blastmyceticus
A0ABN3S715	Magnesium-transporting ATPase, P-type 1	Streptomyces lunalinharesii
A0ABN2R973	Magnesium-transporting ATPase, P-type 1	Amycolatopsis minnesotensis
A0ABN1LFV8	Magnesium-transporting ATPase, P-type 1	Clostridium nitritogenes
A0A7V8FV17	Magnesium-transporting ATPase, P-type 1	Herbaspirillum frisingense
A0A7V8FJ06	Magnesium-transporting ATPase, P-type 1	Stenotrophomonas maltophilia
A0ABQ0AWP7	Magnesium-transporting ATPase, P-type 1	Enterocloster alcoholdehydrogenati
A0A377Q8F3	Magnesium-transporting ATPase, P-type 1	Iodobacter fluviatilis
A0A174SGZ0	Magnesium-transporting ATPase, P-type 1	Clostridium baratii
A0A174PH54	Magnesium-transporting ATPase, P-type 1	Blautia wexlerae
A0A173XKL6	Magnesium-transporting ATPase, P-type 1	Collinsella aerofaciens
A0AAD2KIN0	Magnesium-transporting ATPase, P-type 1	Achromobacter aegrifaciens
A0ABM7XPI5	Cation transport ATPase	Enterococcus innesii
A0A6N2Y780	Magnesium-transporting ATPase, P-type 1	Eubacterium limosum
A0A4V3HVM1	Magnesium-transporting ATPase, P-type 1	Mycobacteroides franklinii
A0A224VFB4	Cation transport ATPase	Lentilactobacillus parakefiri
A0A1U7CNS5	Magnesium-transporting ATPase, P-type 1	Paludisphaera borealis
A0AAN4VMU5	Cation-transporting ATPase	Bifidobacterium adolescentis
A0A1E3AV23	Magnesium-transporting ATPase, P-type 1	Eisenbergiella tayi
A0A0J6C8D8	Magnesium-transporting ATPase, P-type 1	Bordetella pseudohinzii
A0A080MLH5	Magnesium-transporting ATPase, P-type 1	Candidatus Accumulibacter cognatus
A0A446C633	Magnesium-transporting ATPase, P-type 1	Achromobacter veterisilvae
A0A5K6CQI7	Magnesium-transporting ATPase, P-type 1	Acinetobacter baumannii (strain AB307-0294)
F8L1D2	Magnesium-transporting ATPase, P-type 1	Parachlamydia acanthamoebae (strain UV7)
F8KZY6	Magnesium-transporting ATPase, P-type 1	Parachlamydia acanthamoebae (strain UV7)
A0AB32XCL2	Magnesium-transporting ATPase, P-type 1	Mycoplasmopsis fermentans (strain M64)
S6G7Y1	Magnesium-transporting ATPase, P-type 1	Mycoplasma yeatsii 13926
M9WCL3	Magnesium-transporting ATPase, P-type 1	Mycoplasma putrefaciens Mput9231
A0A2T4I940	Magnesium-transporting ATPase, P-type 1	Mycoplasma leachii 06049
A0A0C3A0P8	Magnesium-transporting ATPase	Mycoplasma capricolum subsp. capricolum
N9VBT5	Cation-transporting P-type ATPase	Metamycoplasma auris 15026
A0AB32XCB3	Cation-transporting P-type ATPase	Mycoplasmopsis fermentans (strain M64)
S6G3W6	Magnesium transporting ATPase, P-type 1	Mycoplasma yeatsii 13926
M9WBI8	Magnesium transporting ATPase, P-type 1	Mycoplasma putrefaciens Mput9231
A0A2T4IAU4	Magnesium-translocating P-type ATPase	Mycoplasma leachii 06049
A0A0C2W5X7	Magnesium-transporting ATPase, P-type 1	Mycoplasma capricolum subsp. capricolum
N9VCP2	Magnesium-transporting ATPase, P-type 1	Metamycoplasma auris 15026
D3HBA9	Magnesium-transporting ATPase, P-type 1	Streptococcus mitis (strain B6)
A0ABN6EG26	Magnesium-transporting ATPase, P-type 1	Prevotella herbatica
A0A378I9Q9	Cation efflux transporter	Legionella birminghamensis
A0AAN2YMJ1	Magnesium-transporting ATPase, P-type 1	Listeria monocytogenes
A0A660I0A5	Magnesium-transporting ATPase, P-type 1	Listeria monocytogenes
A0A2C6DSN4	Magnesium-transporting ATPase, P-type 1	Budvicia aquatica
A0A5P2UIR7	Magnesium-transporting ATPase, P-type 1	Streptomyces subrutilus
A0A0B7GCC9	Magnesium-transporting ATPase, P-type 1	Klebsiella variicola
A0A6C8YG29	Magnesium-transporting ATPase, P-type 1	Salmonella enterica subsp. salamae
A0A2I5HN48	Magnesium-transporting ATPase, P-type 1	Salmonella diarizonae
A0A315GUE5	Magnesium-transporting ATPase, P-type 1	Salmonella enterica subsp. enterica serovar 4,[5],12:i:-
A0A5T2UJW4	Magnesium-transporting ATPase, P-type 1	Salmonella enterica
A0A0W0S7X6	Magnesium-transporting ATPase, P-type 1	Legionella cherrii
A0ABD4Z1U7	Magnesium-transporting ATPase, P-type 1	Achromobacter mucicolens
A0AAX2ZZU1	Magnesium-transporting ATPase, P-type 1	Mycolicibacterium boenickei
A0A855U6M7	Magnesium-transporting ATPase, P-type 1	Enterococcus faecalis
A0A0M3FJD5	Magnesium-transporting ATPase, P-type 1	Acinetobacter baumannii
A0A2T5D3A3	Magnesium-transporting ATPase, P-type 1	Enterococcus faecalis
A0A2S8D5I7	Magnesium-transporting ATPase, P-type 1	Shigella dysenteriae
A0A086ICS8	Magnesium-transporting ATPase, P-type 1	Klebsiella pneumoniae
A0AM23	Magnesium-transporting ATPase, P-type 1	Listeria welshimeri serovar 6b (strain ATCC 35897 / DSM 20650 / CCUG 15529 / CIP 8149 / NCTC 11857 / SLCC 5334 / V8)
Q5ZWR8	Cation efflux transporter	Legionella pneumophila subsp. pneumophila (strain Philadelphia 1 / ATCC 33152 / DSM 7513)
A2RKK2	Magnesium-transporting ATPase, P-type 1	Lactococcus lactis subsp. cremoris (strain MG1363)
A0A6L2ZTW0	Magnesium-transporting ATPase, P-type 1	Lactococcus garvieae
P0ABB8	Magnesium-transporting ATPase, P-type 1	Escherichia coli (strain K12)
A0A0H2VFB3	Magnesium-transporting ATPase, P-type 1	Escherichia coli O6:H1 (strain CFT073 / ATCC 700928 / UPEC)
A0AAN0MEP9	Magnesium-transporting ATPase, P-type 1	Brooklawnia propionicigenes
A0A6S6R6J5	Magnesium-transporting ATPase, P-type 1	Anaerocolumna cellulosilytica
A0A3U1PA98	Magnesium-transporting ATPase, P-type 1	Salmonella enterica I
P0ABB9	Magnesium-transporting ATPase, P-type 1	Escherichia coli O157:H7
A0A0U1QUB0	Magnesium-transporting ATPase, P-type 1	Yersinia pseudotuberculosis serotype O:1b (strain IP 31758)
A0AB72ZL07	Magnesium-transporting ATPase, P-type 1	Yersinia pestis PY-08
A0AAV3BC92	Magnesium-transporting ATPase, P-type 1	Yersinia pestis biovar Orientalis str. IP275
F4N4B7	Magnesium-transporting ATPase, P-type 1	Yersinia enterocolitica W22703
A1JRE9	Magnesium-transporting ATPase, P-type 1	Yersinia enterocolitica serotype O:8 / biotype 1B (strain NCTC 13174 / 8081)
A0ABS0V6E9	Magnesium-transporting ATPase, P-type 1	Pseudomonas paralactis
A0ABS0V177	Magnesium-transporting ATPase, P-type 1	Pseudomonas paralactis
A0A8I1E1S5	Magnesium-transporting ATPase, P-type 1	Pseudomonas rhodesiae
A0ABS0UD70	Magnesium-transporting ATPase, P-type 1	Pseudomonas synxantha
A0ABS0UBY3	Magnesium-transporting ATPase, P-type 1	Pseudomonas synxantha
A0ABS0VL79	Magnesium-transporting ATPase, P-type 1	Pseudomonas veronii
A0ABS0VKE9	Magnesium-transporting ATPase, P-type 1	Pseudomonas veronii
A0ABS0VA35	Magnesium-transporting ATPase, P-type 1	Pseudomonas veronii
A0A248K1K9	Magnesium-transporting ATPase, P-type 1	Nitrospirillum viridazoti CBAmc
A0A2K9CZ86	Magnesium-transporting ATPase, P-type 1	Burkholderia pseudomallei
A0A8E6QZN2	Magnesium-transporting ATPase, P-type 1	Salmonella enterica
A0A8E9RSQ1	Magnesium-transporting ATPase, P-type 1	Salmonella enterica I
A0A8E9RQ75	Magnesium-transporting ATPase, P-type 1	Salmonella enterica I
A0AAU9D9P3	Magnesium-transporting ATPase, P-type 1	Xylocopilactobacillus apicola
A0A6S5RL66	Magnesium-transporting ATPase, P-type 1	Metapseudomonas otitidis
A0ABZ3BWE0	Magnesium-transporting ATPase, P-type 1	Burkholderia pyrrocinia
A0ABU9DI03	Magnesium-transporting ATPase, P-type 1	Paenibacillus filicis
A0ABV1EPU3	Magnesium-transporting ATPase, P-type 1	Flavonifractor hominis
A0ABV1ENK5	Magnesium-transporting ATPase, P-type 1	Flavonifractor hominis
A0ABV1HLL8	Magnesium-transporting ATPase, P-type 1	Ventrimonas faecis
A0ABV1HL03	Magnesium-transporting ATPase, P-type 1	Ventrimonas faecis
A0ABU8WD17	Magnesium-transporting ATPase, P-type 1	Variovorax humicola
A0ABU8WC92	Magnesium-transporting ATPase, P-type 1	Variovorax humicola
A0ABU8TDX3	Magnesium-transporting ATPase, P-type 1	Pseudonocardia spirodelae
A0ABZ2YM03	Magnesium-transporting ATPase, P-type 1	Chitinophaga pollutisoli
A0ABN8U0W2	Magnesium-transporting ATPase, P-type 1	Paenibacillus melissococcoides
A0ABD5K264	Magnesium-transporting ATPase, P-type 1	Ochrobactrum teleogrylli
A0ABV1KFS2	Magnesium-transporting ATPase, P-type 1	Pseudonocardia nematodicida
A0ABZ2S6G8	Magnesium-transporting ATPase, P-type 1	Achromobacter veterisilvae
A0ABV1JT67	Magnesium-transporting ATPase, P-type 1	Pseudonocardia tropica
A0ABU8PQS0	Magnesium-transporting ATPase, P-type 1	Pantoea nemavictus
A0ABU9AJ54	Magnesium-transporting ATPase, P-type 1	Pseudonocardia alni subsp. carboxydivorans
A0ABZ2RPA8	Magnesium-transporting ATPase, P-type 1	Mycoplasmopsis felifaucium
A0ABW9EY76	Magnesium-transporting ATPase, P-type 1	Yersinia proxima
A0ABW9EVD5	Magnesium-transporting ATPase, P-type 1	Yersinia proxima
A0ABW7P7L4	Magnesium-transporting ATPase, P-type 1	Streptomyces racemochromogenes
A0ABZ2P4U5	Magnesium-transporting ATPase, P-type 1	Bradyrhizobium septentrionale
A0ABU8JID8	Magnesium-transporting ATPase, P-type 1	Dickeya chrysanthemi
A0ABU8JS76	Magnesium-transporting ATPase, P-type 1	Pectobacterium versatile
A0ABU8HPZ2	Magnesium-transporting ATPase, P-type 1	Bacillus luti
A0ABU8FE84	Magnesium-transporting ATPase, P-type 1	Bacillus bruguierae
A0ABU8JCI8	Magnesium-transporting ATPase, P-type 1	Fulvimonas yonginensis
A0ABU8NF87	Magnesium-transporting ATPase, P-type 1	Pedobacter panaciterrae
A0A0H3I468	Magnesium-transporting ATPase, P-type 1	Pectobacterium parmentieri
A0A679J946	Magnesium-transporting ATPase, P-type 1	Variovorax paradoxus
A0ABU6JQ78	Magnesium-transporting ATPase, P-type 1	Brenneria populi
A0ABV0HQQ9	Magnesium-transporting ATPase, P-type 1	Pseudocitrobacter cyperus
A0ABZ1DJR7	Magnesium-transporting ATPase, P-type 1	Enterobacter wuhouensis
A0ABU9WJY9	Magnesium-transporting ATPase, P-type 1	Burkholderia theae
A0ABV0DXC8	Magnesium-transporting ATPase, P-type 1	Paraburkholderia caribensis
A0ABU6IB31	Magnesium-transporting ATPase, P-type 1	Leclercia adecarboxylata
A0ABZ2SL43	Magnesium-transporting ATPase, P-type 1	Lactococcus petauri
A0ABU5QU36	Magnesium-transporting ATPase, P-type 1	Arcicella aquatica
T1XK58	Magnesium-transporting ATPase, P-type 1	Variovorax paradoxus B4
A0ABZ1CMR2	Magnesium-transporting ATPase, P-type 1	Thiobacillus sedimenti
A0ABZ1CM50	Magnesium-transporting ATPase, P-type 1	Thiobacillus sedimenti
A0ABV0CQC4	Magnesium-transporting ATPase, P-type 1	Chromobacterium indicum
A0ABU8DD85	Magnesium-transporting ATPase, P-type 1	Erwinia aphidicola
A0ABU9PUK2	Magnesium-transporting ATPase, P-type 1	Collimonas rhizosphaerae
A0ABU8QSH8	Magnesium-transporting ATPase, P-type 1	Pseudomonas farsensis
A0ABZ2H5K5	Magnesium-transporting ATPase, P-type 1	Pseudomonas bubulae
A0ABZ2H0S5	Magnesium-transporting ATPase, P-type 1	Pseudomonas bubulae
A0ABW7A3B4	Magnesium-transporting ATPase, P-type 1	Xanthobacter oligotrophicus
A0ABW6ZM44	Magnesium-transporting ATPase, P-type 1	Xanthobacter aminoxidans
A0AAU7CGR8	Magnesium-transporting ATPase, P-type 1	Singulisphaera sp. Ch08
A0ABU7U5C4	Magnesium-transporting ATPase, P-type 1	Lelliottia amnigena
A0AB35XBB0	Magnesium-transporting ATPase, P-type 1	Kluyvera ascorbata
A0ABU7XHF6	Magnesium-transporting ATPase, P-type 1	Methylocystis borbori
A0ABU7NMI9	Magnesium-transporting ATPase, P-type 1	Streptomyces bugieae
A0AAW9PSB6	Magnesium-transporting ATPase, P-type 1	Tumidithrix elongata BACA0141
A0ABZ2AIT0	Magnesium-transporting ATPase, P-type 1	Metamycoplasma gateae
A0ABZ2ALV2	Magnesium-transporting ATPase, P-type 1	Mycoplasmopsis arginini
A0ABU7HIH2	Magnesium-transporting ATPase, P-type 1	Pseudomonas carassii
A0ABU7GII5	Magnesium-transporting ATPase, P-type 1	Pseudomonas soli
A0ABU7HUL9	Magnesium-transporting ATPase, P-type 1	Pseudomonas ulcerans
A0ABU8EA78	Magnesium-transporting ATPase, P-type 1	Klenkia terrae
A0ABU8E7Q6	Magnesium-transporting ATPase, P-type 1	Klenkia terrae
A0A0G4ATI7	Magnesium-transporting ATPase, P-type 1	Candidatus Wolfebacteria bacterium GW2011_GWB1_47_1
Q1R313	Magnesium-transporting ATPase, P-type 1	Escherichia coli (strain UTI89 / UPEC)
A0A8E6RPF0	Magnesium-transporting ATPase, P-type 1	Salmonella enterica subsp. enterica serovar Shamba
A0A8E6RR73	Magnesium-transporting ATPase, P-type 1	Salmonella enterica subsp. enterica serovar Shamba
A0ABD4U5W8	Magnesium-transporting ATPase, P-type 1	Burkholderia cenocepacia
A0A5U3BP21	Magnesium-transporting ATPase, P-type 1	Salmonella enterica
A0AAI9D3M3	Magnesium-transporting ATPase, P-type 1	Enterobacter hormaechei subsp. hoffmannii
A0A0C1RDI8	Magnesium-transporting ATPase, P-type 1	Clostridium argentinense CDC 2741
A0A0A7FZF8	Magnesium-transporting ATPase, P-type 1	Clostridium baratii str. Sullivan
A0A0A7FVX6	Magnesium-transporting ATPase, P-type 1	Clostridium baratii str. Sullivan
A0ABU5ME51	Magnesium-transporting ATPase, P-type 1	Stenotrophomonas muris
A0ABU5M3V0	Magnesium-transporting ATPase, P-type 1	Raoultella planticola
A0AAJ2WI76	Magnesium-transporting ATPase, P-type 1	Stenotrophomonas maltophilia
A0AAW9J1A9	Magnesium-transporting ATPase, P-type 1	Bacillus thuringiensis
A0ABU8XU90	Magnesium-transporting ATPase, P-type 1	Benzoatithermus flavus
A0ABZ0VPC8	Magnesium-transporting ATPase, P-type 1	Mesorhizobium huakuii
A0ABZ0WIR9	Magnesium-transporting ATPase, P-type 1	Paraburkholderia kururiensis
A0ACD4Y1P4	Magnesium-translocating P-type ATPase	Pseudomonas fluorescens
A0ACD4XZJ5	Magnesium-translocating P-type ATPase	Pseudomonas fluorescens
A0ABX6C2C3	Magnesium-transporting ATPase, P-type 1	Tepidiforma bonchosmolovskayae
A0ABC8E561	Magnesium-transporting ATPase, P-type 1	Escherichia coli
A0AAE2EIL2	Magnesium-transporting ATPase, P-type 1	Mycoplasma mycoides subsp. mycoides
A0A512L418	Magnesium-transporting ATPase, P-type 1	Sulfuriferula plumbiphila
A0ABQ3U689	Magnesium-transporting ATPase, P-type 1	Streptomyces hygroscopicus
A0A8E6RW50	Magnesium-transporting ATPase, P-type 1	Salmonella enterica subsp. salamae serovar 6,7:m,t:-
A0A8E6RZ00	Magnesium-transporting ATPase, P-type 1	Salmonella enterica subsp. salamae serovar 6,7:m,t:-
A0A8E9U102	Magnesium-transporting ATPase, P-type 1	Salmonella enterica
A0A8E9PP03	Magnesium-transporting ATPase, P-type 1	Salmonella enterica
A0A1U7M629	Magnesium-transporting ATPase, P-type 1	Tissierella creatinophila DSM 6911
D6CRN0	Magnesium-transporting ATPase, P-type 1	Thiomonas arsenitoxydans (strain DSM 22701 / CIP 110005 / 3As)
A0A238D7Y6	Magnesium-transporting ATPase, P-type 1	Thiomonas delicata
A0A3U4XIS8	Magnesium-transporting ATPase, P-type 1	Salmonella enterica I
A0ABM8JZ48	Magnesium-transporting ATPase, P-type 1	Xenorhabdus taiwanensis
A0ABX5XV21	Magnesium-transporting ATPase, P-type 1	Stieleria magnilauensis
A0A0J0ZZY1	Magnesium-transporting ATPase, P-type 1	Acinetobacter baumannii MRSN 3527
A0ABQ3R275	Magnesium-transporting ATPase, P-type 1	Streptomyces violascens
I1ZN92	Magnesium-transporting ATPase, P-type 1	Streptococcus parasanguinis FW213
B2FTK9	Magnesium-transporting ATPase, P-type 1	Stenotrophomonas maltophilia (strain K279a)
A0AAD0BU11	Magnesium-transporting ATPase, P-type 1	Stenotrophomonas maltophilia
A0ABQ1D4Q2	Magnesium-transporting ATPase, P-type 1	Streptomyces gougerotii
A0A6C8F5X9	Magnesium-transporting ATPase, P-type 1	Salmonella virchow (strain SL491)
A0A6C8F4H0	Magnesium-transporting ATPase, P-type 1	Salmonella virchow (strain SL491)
A0A0N1QZI1	Magnesium-transporting ATPase, P-type 1	Salmonella schwarzengrund (strain CVM19633)
A0A0N1R0Z6	Magnesium-transporting ATPase, P-type 1	Salmonella schwarzengrund (strain CVM19633)
A0A6C6ZMA0	Magnesium-transporting ATPase, P-type 1	Salmonella heidelberg (strain SL476)
A0A6C6ZRL6	Magnesium-transporting ATPase, P-type 1	Salmonella heidelberg (strain SL476)
A0A6C6ZYA5	Magnesium-transporting ATPase, P-type 1	Salmonella dublin (strain CT_02021853)
A0A6C7A345	Magnesium-transporting ATPase, P-type 1	Salmonella dublin (strain CT_02021853)
B5F442	Magnesium-transporting ATPase, P-type 1	Salmonella agona (strain SL483)
B5EY37	Magnesium-transporting ATPase, P-type 1	Salmonella agona (strain SL483)
A0ABQ1CJX8	Magnesium-transporting ATPase, P-type 1	Streptomyces diastaticus subsp. diastaticus
A0ABQ3NGG6	Magnesium-transporting ATPase, P-type 1	Streptomyces virginiae
B2TZ01	Magnesium-transporting ATPase, P-type 1	Shigella boydii serotype 18 (strain CDC 3083-94 / BS512)
A0A068ZC94	Magnesium-transporting ATPase, P-type 1	Serratia symbiotica
A0ABY8CGC9	Cation transport ATPase	Candidatus Nanohalococcus occultus
C1DVV0	Magnesium-transporting ATPase, P-type 1	Sulfurihydrogenibium azorense (strain DSM 15241 / OCM 825 / Az-Fu1)
A0A8B1PD08	Magnesium-transporting ATPase, P-type 1	Streptomyces auratus AGR0001
A0ABN6KR09	Magnesium-transporting ATPase, P-type 1	Streptococcus toyakuensis
Q8Z132	Magnesium-transporting ATPase, P-type 1	Salmonella typhi
A0A0K1P7G0	Magnesium-transporting ATPase, P-type 1	Spiroplasma turonicum
L7F7B9	Magnesium-transporting ATPase, P-type 1	Streptomyces turgidiscabies (strain Car8)
G5JZE9	Magnesium-transporting ATPase, P-type 1	Streptococcus ictaluri 707-05
A0ABN6GSR2	Magnesium-transporting ATPase, P-type 1	Stenotrophomonas pavanii
A0A3Z2F412	Magnesium-transporting ATPase, P-type 1	Salmonella typhimurium (strain ATCC 68169 / UK-1)
E8XBK9	Magnesium-transporting ATPase, P-type 1	Salmonella typhimurium (strain 4/74)
P36640	Magnesium-transporting ATPase, P-type 1	Salmonella typhimurium (strain LT2 / SGSC1412 / ATCC 700720)
D0ZTB2	Magnesium-transporting ATPase, P-type 1	Salmonella typhimurium (strain 14028s / SGSC 2262)
A0ABS6TMP8	Magnesium-transporting ATPase, P-type 1	Streptomyces halstedii
S5LW71	Magnesium-transporting ATPase, P-type 1	Spiroplasma taiwanense CT-1
A0A6I6CHR4	Magnesium-transporting ATPase, P-type 1	Spiroplasma tabanidicola
Q3YUA9	Magnesium-transporting ATPase, P-type 1	Shigella sonnei (strain Ss046)
A0A6N3CLA6	Magnesium-transporting ATPase, P-type 1	Streptococcus oralis
L8EPL5	Magnesium-transporting ATPase, P-type 1	Streptomyces rimosus subsp. rimosus (strain ATCC 10970 / DSM 40260 / JCM 4667 / NRRL 2234)
A0ABZ1A2B8	Magnesium-transporting ATPase, P-type 1	Pseudomonas canadensis
A0ABZ1AGG6	Magnesium-transporting ATPase, P-type 1	Pseudomonas canadensis
A0ABU5T6U3	Magnesium-transporting ATPase, P-type 1	Sinomonas terricola
A0ABU5FW14	Magnesium-transporting ATPase, P-type 1	Streptococcus wuxiensis
A0ABU5FZC7	Magnesium-transporting ATPase, P-type 1	Streptococcus jiangnanensis
A0ABU5FVS0	Magnesium-transporting ATPase, P-type 1	Streptococcus fermentans
J0YXP2	Magnesium-transporting ATPase, P-type 1	Streptococcus infantis SPAR10
A0AAW9HIF3	Magnesium-transporting ATPase, P-type 1	Pectobacterium brasiliense
F2QFN0	Magnesium-transporting ATPase, P-type 1	Streptococcus oralis (strain Uo5)
A0AAW9GH60	Magnesium-transporting ATPase, P-type 1	Bacillus thuringiensis
A0A0M6W8H2	Magnesium-transporting ATPase, P-type 1	Candidatus Providencia siddallii
A0ABU5FI89	Magnesium-transporting ATPase, P-type 1	Pseudomonas salmasensis
A0ABU5FLG0	Magnesium-transporting ATPase, P-type 1	Pseudomonas salmasensis
A0A250VQF1	Magnesium-transporting ATPase, P-type 1	Streptomyces olivochromogenes
A0A0H3BTX9	Magnesium-transporting ATPase, P-type 1	Salmonella newport (strain SL254)
A0A0H3BQ36	Magnesium-transporting ATPase, P-type 1	Salmonella newport (strain SL254)
A0A455TT13	Magnesium-transporting ATPase, P-type 1	Enterococcus faecium
E1LQ39	Magnesium-transporting ATPase, P-type 1	Streptococcus mitis SK597
E1LMQ0	Magnesium-transporting ATPase, P-type 1	Streptococcus mitis SK564
A0A2K9LTQ7	Magnesium-transporting ATPase, P-type 1	Spiroplasma monobiae MQ-1
A0A7G1IU86	Magnesium-transporting ATPase, P-type 1	Streptococcus mitis
A0ABC9IQW8	Magnesium-transporting ATPase, P-type 1	Serratia marcescens subsp. marcescens Db11
A0A398D680	Magnesium-transporting ATPase, P-type 1	Candidatus Cryosericum terrychapinii
A0A398CYT4	Magnesium-transporting ATPase, P-type 1	Candidatus Cryosericum odellii
A0ABX9MDJ0	Magnesium-transporting ATPase, P-type 1	Candidatus Cryosericum hinesii
A0AAT9F5J2	Magnesium-transporting ATPase, P-type 1	Serratia marcescens SM39
A0ABZ0SVZ5	Magnesium-transporting ATPase, P-type 1	Streptococcus lingualis
A0ABU6BAR0	Magnesium-transporting ATPase, P-type 1	Streptococcus gingivalis
A0ABZ0T3P6	Magnesium-transporting ATPase, P-type 1	Streptococcus dentalis
A0ABZ0SM06	Magnesium-transporting ATPase, P-type 1	Microbacterium rhizosphaerae
R4RZR7	Magnesium-transporting ATPase, P-type 1	Strawberry lethal yellows phytoplasma (CPA) str. NZSb11
A0A2T1HX66	Magnesium-transporting ATPase, P-type 1	Alsobacter soli
A0A0K1W2K5	Magnesium-transporting ATPase, P-type 1	Spiroplasma litorale
A0A0H3NL17	Magnesium-transporting ATPase, P-type 1	Salmonella typhimurium (strain SL1344)
A0A0K2JI63	Magnesium-transporting ATPase, P-type 1	Spiroplasma kunkelii CR2-3x
A0A6F8VBC9	Magnesium-transporting ATPase, P-type 1	Sulfurimicrobium lacus
A0A081Q9J1	Magnesium-transporting ATPase, P-type 1	Streptococcus mitis
A0A081PSV4	Magnesium-transporting ATPase, P-type 1	Streptococcus mitis
A0A081QM72	Magnesium-transporting ATPase, P-type 1	Streptococcus mitis
A0A081QL48	Magnesium-transporting ATPase, P-type 1	Streptococcus mitis
A0A081S9R0	Magnesium-transporting ATPase, P-type 1	Streptococcus mitis
A0A081R3N3	Magnesium-transporting ATPase, P-type 1	Streptococcus oralis
A0ABD5ID56	Magnesium-transporting ATPase, P-type 1	Serratia marcescens
A0ABD5IBI8	Magnesium-transporting ATPase, P-type 1	Serratia marcescens
A0AAW9ELP4	Magnesium-transporting ATPase, P-type 1	Citrobacter portucalensis
A0AAW9E896	Magnesium-transporting ATPase, P-type 1	Klebsiella aerogenes
A0AAW9DXC9	Magnesium-transporting ATPase, P-type 1	Klebsiella aerogenes
A0ABU4PRM9	Magnesium-transporting ATPase, P-type 1	Sphingomonas echinoides
A0AB35T6R7	Magnesium-transporting ATPase, P-type 1	Rubrobacter radiotolerans
A0AAJ2S8H8	Magnesium-transporting ATPase, P-type 1	Scandinavium lactucae
A0ABU4QJS7	Magnesium-transporting ATPase, P-type 1	Scandinavium lactucae
A0A1B3SJK7	Magnesium-transporting ATPase, P-type 1	Spiroplasma helicoides
A0AAJ2QXX7	Magnesium-transporting ATPase, P-type 1	Delftia acidovorans
A0A4P7AG85	Magnesium-transporting ATPase, P-type 1	Spiroplasma gladiatoris
B5R9J5	Magnesium-transporting ATPase, P-type 1	Salmonella gallinarum (strain 287/91 / NCTC 13346)
Q0SXI3	Magnesium-transporting ATPase, P-type 1	Shigella flexneri serotype 5b (strain 8401)
A0A2K8SD01	Magnesium-transporting ATPase, P-type 1	Spiroplasma floricola 23-6
I6C8W8	Magnesium-transporting ATPase, P-type 1	Shigella flexneri K-315
F5P3X2	Magnesium-transporting ATPase, P-type 1	Shigella flexneri K-227
A0AAP6EMH9	Magnesium-transporting ATPase, P-type 1	Streptococcus anginosus
A0ACC7PNA8	Magnesium-translocating P-type ATPase	Streptococcus anginosus
A0A6N3QVL6	Magnesium-transporting ATPase, P-type 1	Shigella flexneri CCH060
A0A0H2V3K8	Magnesium-transporting ATPase, P-type 1	Shigella flexneri
A0A0H3XN82	Magnesium-transporting ATPase, P-type 1	Spiroplasma eriocheiris
A0A6C7HXA4	Magnesium-transporting ATPase, P-type 1	Salmonella enteritidis PT4 (strain P125109)
A0A4D6PAS6	Magnesium-transporting ATPase, P-type 1	Salmonella enterica subsp. enterica serovar Bareilly str. CFSAN000189
A0A4D6P0P7	Magnesium-transporting ATPase, P-type 1	Salmonella enterica subsp. enterica serovar Bareilly str. CFSAN000189
Q328U3	Magnesium-transporting ATPase, P-type 1	Shigella dysenteriae serotype 1 (strain Sd197)
S5MIT4	Magnesium-transporting ATPase, P-type 1	Spiroplasma diminutum CUAS-1
A0A7Z7HQP6	Magnesium-transporting ATPase, P-type 1	Sterolibacterium denitrificans
A0A8X6K4D0	Magnesium-transporting ATPase, P-type 1	Salmonella enterica subsp. enterica serovar Dublin str. SD3246
A0A8X6FL94	Magnesium-transporting ATPase, P-type 1	Salmonella enterica subsp. enterica serovar Dublin str. SD3246
W6A6B9	Magnesium-transporting ATPase, P-type 1	Spiroplasma culicicola AES-1
A0A564TBK8	Magnesium-transporting ATPase, P-type 1	Streptococcus constellatus
A0A222EQ58	Magnesium-transporting ATPase, P-type 1	Spiroplasma corruscae
A0AB33K460	Magnesium-transporting ATPase, P-type 1	Streptomyces sp. CMC78
A0A1Y0L3E0	Magnesium-transporting ATPase, P-type 1	Spiroplasma clarkii
Q57GE4	Magnesium-transporting ATPase, P-type 1	Salmonella choleraesuis (strain SC-B67)
A0A5B9Y427	Magnesium-transporting ATPase, P-type 1	Spiroplasma chinense
A0A0M4JIZ3	Magnesium-transporting ATPase, P-type 1	Spiroplasma cantharicola
A0AAJ8WQA6	Magnesium-transporting ATPase, P-type 1	Salmonella enterica subsp. enterica serovar Choleraesuis str. SCSA50
Q31TH8	Magnesium-transporting ATPase, P-type 1	Shigella boydii serotype 4 (strain Sb227)
A0A0K0HHI5	Magnesium-transporting ATPase, P-type 1	Salmonella bongori (strain ATCC 43975 / DSM 13772 / NCTC 12419)
A0A2N9L3L6	Magnesium-transporting ATPase, P-type 1	Candidatus Sulfuritelmatomonas gaucii
A0A564IK99	Magnesium-transporting ATPase, P-type 1	Klebsiella huaxiensis
A0ABY6V621	Magnesium-transporting ATPase, P-type 1	Klebsiella spallanzanii
A0A564J3Q3	Magnesium-transporting ATPase, P-type 1	Klebsiella spallanzanii
A0ABU5WFT0	Magnesium-transporting ATPase, P-type 1	Burkholderia anthinoferrum
A0A7U2ZQH6	Magnesium-transporting ATPase, P-type 1	Klebsiella africana
I6DAA6	Magnesium-transporting ATPase, P-type 1	Shigella boydii 4444-74
V5RH32	Magnesium-transporting ATPase, P-type 1	Spiroplasma apis B31
A0ABM8JMP8	Magnesium-transporting ATPase, P-type 1	Spiroplasma ixodetis
A0A486DKT1	Magnesium-transporting ATPase, P-type 1	Klebsiella pneumoniae
A0A4V0HMV4	Magnesium-transporting ATPase, P-type 1	Klebsiella pneumoniae
A0A486VY63	Magnesium-transporting ATPase, P-type 1	Klebsiella pneumoniae
A0A240ATA8	Magnesium-transporting ATPase, P-type 1	Serratia ficaria
A0ABD7P9H9	Magnesium-transporting ATPase, P-type 1	Klebsiella variicola
A0ABD7NX22	Magnesium-transporting ATPase, P-type 1	Klebsiella pneumoniae
A0A6C2VIZ4	Magnesium-transporting ATPase, P-type 1	Klebsiella quasivariicola
A0ABY6XA45	Magnesium-transporting ATPase, P-type 1	Klebsiella quasivariicola
A0A8G2A8G8	Magnesium-transporting ATPase, P-type 1	Raoultella planticola
A0ABY0J5W4	Magnesium-transporting ATPase, P-type 1	Enterobacter roggenkampii
A0A822WQK8	Magnesium-transporting ATPase, P-type 1	Enterobacter bugandensis
A0A822WHE0	Magnesium-transporting ATPase, P-type 1	Enterobacter hormaechei
A0A144J0F1	Magnesium-transporting ATPase, P-type 1	Enterobacter cloacae
A0ABD7KK69	Magnesium-transporting ATPase, P-type 1	Enterobacter roggenkampii
A0A345Z3P7	Mg(2+) transport ATPase, P-type	Spiroplasma alleghenense
A0A345Z271	Magnesium-transporting ATPase, P-type 1	Spiroplasma alleghenense
A0A3V7IVL5	Magnesium-transporting ATPase, P-type 1	Salmonella rubislaw
Q7UAP0	Magnesium-transporting ATPase, P-type 1	Shigella flexneri
A0A5U3EGW9	Magnesium-transporting ATPase, P-type 1	Salmonella enterica I
A0A5U3E1T4	Magnesium-transporting ATPase, P-type 1	Salmonella enterica I
A0ABN5AJZ7	Magnesium-importing ATPase	Bacillus sonorensis
A0A5Q2F864	Magnesium-transporting ATPase, P-type 1	Raineyella fluvialis
A0A8J3VT23	Magnesium-transporting ATPase, P-type 1	Rugosimonospora africana
A0ABZ0HNF3	Magnesium-transporting ATPase, P-type 1	Methylocapsa polymorpha
A0AAW8XRF0	Magnesium-transporting ATPase, P-type 1	Klebsiella quasipneumoniae subsp. quasipneumoniae
A0AAE4SIY1	Magnesium-transporting ATPase, P-type 1	Klebsiella quasipneumoniae subsp. similipneumoniae
A0ABD5GPS3	Magnesium-transporting ATPase, P-type 1	Lactococcus lactis
A0ABD5H1L4	Magnesium-transporting ATPase, P-type 1	Citrobacter portucalensis
A0AAP5XRZ4	Magnesium-transporting ATPase, P-type 1	Citrobacter freundii
A0A9Q9SB03	Magnesium-transporting ATPase, P-type 1	Klebsiella pasteurii
A0ABD5H8X5	Magnesium-transporting ATPase, P-type 1	Klebsiella pasteurii
A0A181Y4F0	Magnesium-transporting ATPase, P-type 1	Klebsiella oxytoca
A0ABZ0D4Z9	Magnesium-transporting ATPase, P-type 1	Piscinibacter gummiphilus
A0AAX4F534	Magnesium-transporting ATPase, P-type 1	Dickeya solani
A0ACC6NYR4	Magnesium-translocating P-type ATPase	Amphibiibacter pelophylacis
A7B310	Magnesium-transporting ATPase, P-type 1	Mediterraneibacter gnavus (strain ATCC 29149 / DSM 114966 / JCM 6515 / VPI C7-9)
A7B1L7	Magnesium-transporting ATPase, P-type 1	Mediterraneibacter gnavus (strain ATCC 29149 / DSM 114966 / JCM 6515 / VPI C7-9)
A0ABU4EAY3	Magnesium-transporting ATPase, P-type 1	Dickeya solani
A0A3Z6SLT5	Magnesium-transporting ATPase, P-type 1	Salmonella enterica I
A0AAD2UYQ6	Magnesium-transporting ATPase, P-type 1	Yersinia enterocolitica
A0ABQ5PJU6	Magnesium-transporting ATPase, P-type 1	Pseudomonas atacamensis
A0AAJ2JXG1	Magnesium-transporting ATPase, P-type 1	Paenibacillus suaedae
A0A859IBZ0	Magnesium-transporting ATPase, P-type 1	Rapeseed phyllody phytoplasma
A0AAJ2JDQ1	Magnesium-transporting ATPase, P-type 1	Stenotrophomonas maltophilia
D2TNX4	Magnesium-transporting ATPase, P-type 1	Citrobacter rodentium (strain ICC168)
A0AAW8VL39	Magnesium-transporting ATPase, P-type 1	Bacteroides cellulosilyticus
A0ABU3IY90	Magnesium-transporting ATPase, P-type 1	Bacteroides koreensis
A0ABU2X7V5	Magnesium-transporting ATPase, P-type 1	Streptomyces lonegramiae
A0ABU2V340	Magnesium-transporting ATPase, P-type 1	Streptomyces doebereineriae
A0ABD5EUX9	Magnesium-transporting ATPase, P-type 1	Streptomyces doudnae
A0ABU2UNH5	Magnesium-transporting ATPase, P-type 1	Streptomyces hintoniae
A0ABU2TMC6	Magnesium-transporting ATPase, P-type 1	Streptomyces gibsoniae
A0ABU2W359	Magnesium-transporting ATPase, P-type 1	Streptomyces stephensoniae
A0ABU2RK78	Magnesium-transporting ATPase, P-type 1	Streptomyces salyersiae
A0ABU2ST12	Magnesium-transporting ATPase, P-type 1	Streptomyces hesseae
A0ABU2SRM5	Magnesium-transporting ATPase, P-type 1	Streptomyces hesseae
A0ABU2JG44	Magnesium-transporting ATPase, P-type 1	Jatrophihabitans lederbergiae
A0A2K0JCG6	Magnesium-transporting ATPase, P-type 1	Salmonella enterica subsp. houtenae serovar 50:g,z51:-
A0A2K0JAR3	Magnesium-transporting ATPase, P-type 1	Salmonella enterica subsp. houtenae serovar 50:g,z51:-
A0AAE4G6J0	Magnesium-transporting ATPase, P-type 1	Herbaspirillum huttiense subsp. nephrolepidis
A0AAW8PA13	Magnesium-transporting ATPase, P-type 1	Rhizobium redzepovicii
A0ACC6LGK4	Magnesium-translocating P-type ATPase	Pseudomonas allii
A0ACC6LAS2	Magnesium-translocating P-type ATPase	Pseudomonas allii
A0ABU2D6F0	Magnesium-transporting ATPase, P-type 1	Achromobacter aegrifaciens
A0ABY9WCA9	Magnesium-transporting ATPase, P-type 1	Streptomyces durocortorensis
A0ABU2ER66	Magnesium-transporting ATPase, P-type 1	Herbaspirillum huttiense subsp. lycopersici
A0AAJ2HBB3	Magnesium-transporting ATPase, P-type 1	Herbaspirillum huttiense
A0ABQ5PTT2	Magnesium-transporting ATPase, P-type 1	Rhus yellows phytoplasma
A0A098BSV6	Magnesium-transporting ATPase, P-type 1	Rhodococcus ruber
A0AB38YUR7	Magnesium-transporting ATPase, P-type 1	Acinetobacter soli
A0ABY9SHI1	Magnesium-transporting ATPase, P-type 1	Buttiauxella selenatireducens
A0AAN3ZEL0	Magnesium-transporting ATPase, P-type 1	Shigella dysenteriae
A0ABU1DRV5	Magnesium-transporting ATPase, P-type 1	Escherichia ruysiae
A0ABU2D182	Magnesium-transporting ATPase, P-type 1	Methanosarcina baikalica
A0AAI9DE67	Magnesium-transporting ATPase, P-type 1	Providencia stuartii
A0ABU4WDT6	Magnesium-transporting ATPase, P-type 1	Candidatus Cetobacterium colombiensis
A0ABU6M6R8	Magnesium-transporting ATPase, P-type 1	Streptomyces violaceochromogenes
A0ABU4Y3I7	Magnesium-transporting ATPase, P-type 1	Mesorhizobium album
A0ABU4ZKV1	Magnesium-transporting ATPase, P-type 1	Mesorhizobium montanum
A0ABU4YGP7	Magnesium-transporting ATPase, P-type 1	Mesorhizobium humile
A0ABU4ZZH5	Magnesium-transporting ATPase, P-type 1	Mesorhizobium vachelliae
A0AAW8JI53	Magnesium-transporting ATPase, P-type 1	Acinetobacter gerneri
A0AAW8J6K1	Magnesium-transporting ATPase, P-type 1	Acinetobacter rudis
A0ABY9PJ83	Magnesium-transporting ATPase, P-type 1	Serratia fonticola
A0ABY9PQU2	Magnesium-transporting ATPase, P-type 1	Serratia fonticola
A0ABD5CVN7	Magnesium-transporting ATPase, P-type 1	Lacticaseibacillus paracasei
A0AAX4ACI5	Magnesium-transporting ATPase, P-type 1	Lactococcus lactis subsp. cremoris
A0ABD5BNJ7	Magnesium-transporting ATPase, P-type 1	Serratia marcescens
A0ABD5BM82	Magnesium-transporting ATPase, P-type 1	Serratia marcescens
A0AAI9G5F6	Magnesium-transporting ATPase, P-type 1	Stenotrophomonas maltophilia
A0ABU1E202	Magnesium-transporting ATPase, P-type 1	Chryseobacterium metallicongregator
A0AAX4AZY6	Magnesium-transporting ATPase, P-type 1	Streptococcus parasanguinis
A0AAJ2DAY7	Magnesium-transporting ATPase, P-type 1	Serratia fonticola
A0AAJ1Y8P1	Magnesium-transporting ATPase, P-type 1	Serratia fonticola
Q0W1K5	Magnesium-transporting ATPase, P-type 1	Methanocella arvoryzae (strain DSM 22066 / NBRC 105507 / MRE50)
D8P4I4	Magnesium-transporting ATPase, P-type 1	Ralstonia solanacearum CFBP2957
A0AAD0XGP8	Magnesium-transporting ATPase, P-type 1	Herbaspirillum rubrisubalbicans
B6IQL3	Magnesium-transporting ATPase, P-type 1	Rhodospirillum centenum (strain ATCC 51521 / SW)
A0AAW8H4D4	Magnesium-transporting ATPase, P-type 1	Enterobacter soli
A0AAW8HUP4	Magnesium-transporting ATPase, P-type 1	Pluralibacter gergoviae
A0AAW8HTH2	Magnesium-transporting ATPase, P-type 1	Pluralibacter gergoviae
A0ABU7WV34	Magnesium-translocating P-type ATPase	Streptomyces chrestomyceticus
A0ABU7WKI1	Magnesium-transporting ATPase, P-type 1	Streptomyces chrestomyceticus
A0ABU0Y0D4	Magnesium-transporting ATPase, P-type 1	Janthinobacterium lividum
A0ABY9LUB0	Magnesium-transporting ATPase, P-type 1	Achromobacter seleniivolatilans
A0AAJ1SL61	Magnesium-transporting ATPase, P-type 1	Enterococcus lactis
A0ABT9K3S2	Magnesium-transporting ATPase, P-type 1	Pseudomonas iranensis
A0ABD7Z0C5	Magnesium-transporting ATPase, P-type 1	Snodgrassella alvi
A0AAW9K3E9	Magnesium-transporting ATPase, P-type 1	Carnobacterium maltaromaticum
A0AAW9JVK3	Magnesium-transporting ATPase, P-type 1	Carnobacterium maltaromaticum
A0ABY9QTA1	Magnesium-transporting ATPase, P-type 1	Pseudomonas entomophila
A0ABZ0PAP2	Magnesium-transporting ATPase, P-type 1	Metamycoplasma equirhinis
A0A5T7KT49	Magnesium-transporting ATPase, P-type 1	Salmonella enteritidis
A0A3V7LNL6	Magnesium-transporting ATPase, P-type 1	Salmonella enteritidis
A0ABX6MZH9	Magnesium-transporting ATPase, P-type 1	Mesorhizobium japonicum R7A
A0A1G7A329	Magnesium-transporting ATPase, P-type 1	Actinobaculum suis
A0ABU4FIK7	Magnesium-transporting ATPase, P-type 1	Streptomyces prunicolor
A0ABU8SGA7	Magnesium-transporting ATPase, P-type 1	Holzapfeliella saturejae
A0ABU4E8D4	Magnesium-transporting ATPase, P-type 1	Atlantibacter subterraneus
A0AAE4V7F3	Magnesium-transporting ATPase, P-type 1	Mycolicibacterium fortuitum
A0ABU4AC14	Magnesium-transporting ATPase, P-type 1	Bacteroides hominis
A0AAU8KS90	Magnesium-transporting ATPase, P-type 1	Streptomyces sp. JL1001
A0ABU3YEX9	Magnesium-transporting ATPase, P-type 1	Rhizobium brockwellii
A0AAD2VHP9	Magnesium-transporting ATPase, P-type 1	Escherichia coli O111
A0AAW8YLD6	Magnesium-transporting ATPase, P-type 1	Pediococcus acidilactici
A0AB35RHN1	Magnesium-transporting ATPase, P-type 1	Phytobacter ursingii
A0AAW8YF60	Magnesium-transporting ATPase, P-type 1	Pediococcus acidilactici
A0ABU3XRF7	Magnesium-transporting ATPase, P-type 1	Metapseudomonas otitidis
A0ABT8NTT4	Magnesium-transporting ATPase, P-type 1	Burkholderia orbicola
A0AAP4VGW7	Magnesium-transporting ATPase, P-type 1	Burkholderia contaminans
A0ABT8P404	Magnesium-transporting ATPase, P-type 1	Burkholderia metallica
A0AAW7SUJ5	Magnesium-transporting ATPase, P-type 1	Burkholderia vietnamiensis
A0ABZ2DCL5	Magnesium-transporting ATPase, P-type 1	Pseudomonas khavaziana
A0ABZ2DK44	Magnesium-transporting ATPase, P-type 1	Pseudomonas khavaziana
A0AAW7NMH7	Magnesium-transporting ATPase, P-type 1	Bacillus cereus
A0ABT8H852	Magnesium-transporting ATPase, P-type 1	Mycolicibacterium austroafricanum
A0AAP3L9S0	Magnesium-transporting ATPase, P-type 1	Streptococcus vestibularis
A0AAD2ZBC2	Magnesium-transporting ATPase, P-type 1	Escherichia coli O33
A0A4R5WIE8	Magnesium-transporting ATPase, P-type 1	Mycobacterium paragordonae
A0AAW9CAH1	Magnesium-transporting ATPase, P-type 1	Kluyvera cryocrescens
A0AAW7K9J8	Magnesium-transporting ATPase, P-type 1	Yersinia nurmii
A0ABV4JAD2	Magnesium-transporting ATPase, P-type 1	Enterobacter rongchengensis
A0ABT7ULY8	Magnesium-transporting ATPase, P-type 1	Allofournierella massiliensis
A0ABT7UM21	Magnesium-transporting ATPase, P-type 1	Allofournierella massiliensis
A0ABT7UA55	Magnesium-transporting ATPase, P-type 1	Amedibacillus dolichus
A0ABT7UA49	Magnesium-transporting ATPase, P-type 1	Amedibacillus dolichus
A0AAP4JJK5	Magnesium-transporting ATPase, P-type 1	Lacticaseibacillus paracasei
A0ABT7VYN2	Magnesium-transporting ATPase, P-type 1	Bordetella petrii
A0ABD5B476	Magnesium-transporting ATPase, P-type 1	Elizabethkingia miricola
A0ABZ0N4V8	Magnesium-transporting ATPase, P-type 1	Providencia zhijiangensis
A0ABD4ZNY8	Magnesium-transporting ATPase, P-type 1	Enterococcus gallinarum
A0A9Y2JJC4	Magnesium-transporting ATPase, P-type 1	Amycolatopsis mongoliensis
A0A9Y2JGD7	Magnesium-transporting ATPase, P-type 1	Amycolatopsis mongoliensis
A0ABT7LT88	Magnesium-transporting ATPase, P-type 1	Streptococcus raffinosi
A0AAP4D1A7	Magnesium-transporting ATPase, P-type 1	Lelliottia wanjuensis
A0ABT7HHH3	Magnesium-transporting ATPase, P-type 1	Sneathia sanguinegens
A0AAX3Z486	Magnesium-transporting ATPase, P-type 1	Enterobacter hormaechei
A0ACC7MIK2	Magnesium-translocating P-type ATPase	Massilia orientalis
A0AAW6XSF0	Magnesium-transporting ATPase, P-type 1	Lactobacillus paragasseri
A0AAW6XD42	Magnesium-transporting ATPase, P-type 1	Lactobacillus crispatus
A0ABT7EC15	Magnesium-transporting ATPase, P-type 1	Romboutsia sedimentorum
A0ABT8LUR3	Magnesium-transporting ATPase, P-type 1	Serratia bockelmannii
A0ABT8LS02	Magnesium-transporting ATPase, P-type 1	Serratia bockelmannii
A0AAE3R3Q8	Magnesium-transporting ATPase, P-type 1	Xanthocytophaga agilis
A0ABU5BQ72	Magnesium-transporting ATPase, P-type 1	Pseudomonas zeae
A0AAX3VP05	Magnesium-transporting ATPase, P-type 1	Aeromonas salmonicida
A0ABY9XDB8	Magnesium-transporting ATPase, P-type 1	Xenorhabdus griffiniae
A0ABY9NBL5	Magnesium-transporting ATPase, P-type 1	Pseudomonas piscis
A0ABY9N9F1	Magnesium-transporting ATPase, P-type 1	Pseudomonas piscis
A0ABU2IGH4	Magnesium-transporting ATPase, P-type 1	Listeria swaminathanii
A0ABU2IQ93	Magnesium-transporting ATPase, P-type 1	Listeria cossartiae subsp. cayugensis
A0AAP4EKI7	Magnesium-transporting ATPase, P-type 1	Metamycoplasma hyosynoviae
A0AAX3V6H3	Magnesium-transporting ATPase, P-type 1	Rhodococcus erythropolis
A0ABU5HL74	Magnesium-transporting ATPase, P-type 1	Bacteroides vicugnae
A0ABT6NQY5	Magnesium-transporting ATPase, P-type 1	Polyangium sorediatum
A0ABY8RDI1	Magnesium-transporting ATPase, P-type 1	Chryseobacterium gotjawalense
A0ABU9F8L5	Magnesium-transporting ATPase, P-type 1	Raoultella lignicola
A0AAD2U856	Magnesium-transporting ATPase, P-type 1	Escherichia coli O103
A0AAW6T5X1	Magnesium-transporting ATPase, P-type 1	Ruicaihuangia caeni
A0ABT7GS32	Magnesium-transporting ATPase, P-type 1	Streptomyces katrae
A0ABT6PDU2	Magnesium-transporting ATPase, P-type 1	Streptococcus taonis
A0ABY8M7U9	Magnesium-transporting ATPase, P-type 1	Neorhizobium petrolearium
A0AAI9CGB2	Magnesium-transporting ATPase, P-type 1	Stenotrophomonas maltophilia
A0AAX3UBK8	Magnesium-transporting ATPase, P-type 1	Lactobacillus kefiranofaciens
A0AAX3UA46	Magnesium-transporting ATPase, P-type 1	Lactobacillus kefiranofaciens
A0AAI9DLZ9	Magnesium-transporting ATPase, P-type 1	Pluralibacter gergoviae
A0AAI9C731	Magnesium-transporting ATPase, P-type 1	Stenotrophomonas maltophilia
A0AB35L6T2	Magnesium-transporting ATPase, P-type 1	Providencia rettgeri
A0A2Z5C336	Magnesium-transporting ATPase, P-type 1	Listeria monocytogenes
A0ABU8V771	Magnesium-transporting ATPase, P-type 1	Chromobacterium amazonense
A0AA95G0Y3	Magnesium-transporting ATPase, P-type 1	Kluyvera intermedia
A0ABU7ZZB1	Magnesium-transporting ATPase, P-type 1	Streptomyces silvae
A0AAW9PMF5	Magnesium-transporting ATPase, P-type 1	Klebsiella variicola
A0ABU6KQJ3	Magnesium-transporting ATPase, P-type 1	Enterobacter asburiae
A0ABZ0MNE2	Magnesium-transporting ATPase, P-type 1	Kosakonia sacchari
A0ABU0YMX3	Magnesium-transporting ATPase, P-type 1	Dongia sedimenti
A0ABT9DZX9	Magnesium-transporting ATPase, P-type 1	Paracraurococcus lichenis
A0A7M2Y5F4	Magnesium-transporting ATPase, P-type 1	Kaistella flava
A0ABU0VIJ4	Magnesium-transporting ATPase, P-type 1	Serratia ureilytica
A0ABU0VGH1	Magnesium-transporting ATPase, P-type 1	Serratia ureilytica
A0AAW7ZM69	Magnesium-transporting ATPase, P-type 1	Enterobacter asburiae
A0ABT8YH95	Magnesium-transporting ATPase, P-type 1	Rhizobium alvei
A0AAW7W7Z7	Magnesium-transporting ATPase, P-type 1	Streptococcus oralis
A0AAW7UW71	Magnesium-transporting ATPase, P-type 1	Escherichia coli
A0ABT8Q962	Magnesium-transporting ATPase, P-type 1	Stenotrophomonas indicatrix
A0ABT8PYC5	Magnesium-transporting ATPase, P-type 1	Citrobacter enshiensis
A0AAP5F0J2	Magnesium-transporting ATPase, P-type 1	Stenotrophomonas geniculata
A0A679GFU1	Magnesium-transporting ATPase, P-type 1	Metapseudomonas otitidis
A0AAP5Q994	Magnesium-transporting ATPase, P-type 1	Paraburkholderia fungorum
A0A518FI95	Magnesium-transporting ATPase, P-type 1	Gimesia panareensis
A0AAW9LSF6	Magnesium-transporting ATPase, P-type 1	Klebsiella aerogenes
A0AAW9LJH2	Magnesium-transporting ATPase, P-type 1	Klebsiella aerogenes
A0AAJ1N283	Magnesium-transporting ATPase, P-type 1	Providencia stuartii
A0AAW6M3T5	Magnesium-transporting ATPase, P-type 1	Bacteroides cellulosilyticus
A0ABX4SPK9	Magnesium-transporting ATPase, P-type 1	Pantoea endophytica
A0ABY9Z6A3	Magnesium-transporting ATPase, P-type 1	Providencia hangzhouensis
A0ABU5D5Q3	Magnesium-transporting ATPase, P-type 1	Enterobacter chinensis
A0ABT5WQD0	Magnesium-transporting ATPase, P-type 1	Novosphingobium album
A0ABY8C3E4	Magnesium-transporting ATPase, P-type 1	Amygdalobacter indicium
A0AAX3SPL3	Magnesium-transporting ATPase, P-type 1	Delftia tsuruhatensis
A0AAX3P3F7	Magnesium-transporting ATPase, P-type 1	Aeromonas hydrophila
A0AAW6LAS4	Magnesium-transporting ATPase, P-type 1	Rhodococcus qingshengii
A0A1C3HMG1	Magnesium-transporting ATPase, P-type 1	Serratia marcescens
A0AAN4JKD6	Magnesium-transporting ATPase, P-type 1	Escherichia coli
A0AAQ3C600	Magnesium-transporting ATPase, P-type 1	Edwardsiella piscicida
A0A1D3K050	Magnesium-transporting ATPase, P-type 1	Pseudomonas veronii 1YdBTEX2
A0AAP6ELL4	Magnesium-transporting ATPase, P-type 1	Streptomyces acidiscabies
A0ABU3V078	Magnesium-transporting ATPase, P-type 1	Streptomyces mirabilis
A0ABU3UPK1	Magnesium-transporting ATPase, P-type 1	Streptomyces mirabilis
A0AAE4E7X2	Magnesium-transporting ATPase, P-type 1	Enterobacter hormaechei subsp. steigerwaltii
A0ABT5ULA3	Magnesium-transporting ATPase, P-type 1	Eubacterium limosum
A0ABT5UIW3	Magnesium-transporting ATPase, P-type 1	Eubacterium limosum
A0ABT5UMG2	Magnesium-transporting ATPase, P-type 1	Eubacterium limosum
A0AB35PSJ8	Magnesium-transporting ATPase, P-type 1	Klebsiella michiganensis
A0AB35PT18	Magnesium-transporting ATPase, P-type 1	Klebsiella michiganensis
A0AA43TMH2	Magnesium-transporting ATPase, P-type 1	Candidatus Methylobacter titanis
A0A421NXL3	Cation transport ATPase	Candidatus Phytoplasma solani
A0A421NY67	Cation transport ATPase	Candidatus Phytoplasma solani
A0A421NYP4	Cation transport ATPase	Candidatus Phytoplasma solani
A6VCT0	Magnesium-transporting ATPase, P-type 1	Pseudomonas paraeruginosa (strain DSM 24068 / PA7)
A0ABY9EQ94	Magnesium-transporting ATPase, P-type 1	Pseudomonas cucumis
A0ABY9GYH5	Magnesium-transporting ATPase, P-type 1	Pseudomonas wuhanensis
A0ABY9FLL9	Magnesium-transporting ATPase, P-type 1	Pseudomonas lurida
A0ABY9G0Z1	Magnesium-transporting ATPase, P-type 1	Pseudomonas lurida
Q1I2Y9	Magnesium-transporting ATPase, P-type 1	Pseudomonas entomophila (strain L48)
A0ABU7SVQ6	Magnesium-transporting ATPase, P-type 1	Schleiferilactobacillus harbinensis
A0AAX3MKN2	Magnesium-transporting ATPase, P-type 1	Escherichia albertii
A0ABT5KLW6	Magnesium-transporting ATPase, P-type 1	Roseateles koreensis
D1NZS9	Magnesium-transporting ATPase, P-type 1	Providencia rustigianii DSM 4541
B6XAZ5	Magnesium-transporting ATPase, P-type 1	Providencia alcalifaciens DSM 30120
A0AA86YUL1	Magnesium-transporting ATPase, P-type 1	Providencia stuartii ATCC 25827
A0ABM9NPR8	Magnesium-transporting ATPase, P-type 1	Candidatus Providencia siddallii
A0A2M9WC64	Magnesium-transporting ATPase, P-type 1	Pantoea rodasii
A0ABT5IMA3	Magnesium-transporting ATPase, P-type 1	Vogesella margarita
A0ABW8ZQ90	Magnesium-transporting ATPase, P-type 1	Paraburkholderia agricolaris
A0ABW8ZG32	Magnesium-transporting ATPase, P-type 1	Herbaspirillum rhizosphaerae
A0ABW8ZAH9	Magnesium-transporting ATPase, P-type 1	Herbaspirillum rhizosphaerae
A0ABW9A329	Magnesium-transporting ATPase, P-type 1	Herbaspirillum lusitanum
A0ACC7NME0	Magnesium-translocating P-type ATPase	Paraburkholderia rhynchosiae
A0ABW9EM23	Magnesium-transporting ATPase, P-type 1	Paraburkholderia strydomiana
A0A9P3SPH9	Magnesium-transporting ATPase, P-type 1	Citrobacter freundii
A0ABT6BKA4	Magnesium-transporting ATPase, P-type 1	Aquirufa aurantiipilula
A0ABY7U1V9	Magnesium-transporting ATPase, P-type 1	Novosphingobium humi
Q88JK4	Magnesium-transporting ATPase, P-type 1	Pseudomonas putida (strain ATCC 47054 / DSM 6125 / CFBP 8728 / NCIMB 11950 / KT2440)
A0ABT5BYY4	Magnesium-transporting ATPase, P-type 1	Sorangium atrum
A0ABT5F7P4	Magnesium-transporting ATPase, P-type 1	Polyangium mundeleinium
A0ABT5E7G9	Magnesium-transporting ATPase, P-type 1	Nannocystis bainbridge
A0ABT5DUG1	Magnesium-transporting ATPase, P-type 1	Nannocystis bainbridge
A0ABT6QJM5	Magnesium-transporting ATPase, P-type 1	Pseudomonas fungipugnans
A0ABT6QIM6	Magnesium-transporting ATPase, P-type 1	Pseudomonas fungipugnans
A0AAW6HCY2	Magnesium-transporting ATPase, P-type 1	Bacteroides ovatus
A0AAJ1MB67	Magnesium-transporting ATPase, P-type 1	Limosilactobacillus mucosae
A0AAJ1HRP3	Magnesium-transporting ATPase, P-type 1	Limosilactobacillus mucosae
A0AAW6D6L2	Magnesium-transporting ATPase, P-type 1	Mediterraneibacter gnavus
A0AAW6D4M5	Magnesium-transporting ATPase, P-type 1	Streptococcus salivarius
A0AB35IRR4	Magnesium-transporting ATPase, P-type 1	Streptococcus salivarius
A0AAW6CDV7	Magnesium-transporting ATPase, P-type 1	Flavonifractor plautii
A0AAW6BWL5	Magnesium-transporting ATPase, P-type 1	Flavonifractor plautii
A0AAI9HN12	Magnesium-transporting ATPase, P-type 1	Morganella morganii
A0AAW6ANG8	Magnesium-transporting ATPase, P-type 1	Collinsella aerofaciens
A0AAE9XKQ0	Magnesium-transporting ATPase, P-type 1	Vagococcus lutrae
A0AAF0BGU1	Magnesium-transporting ATPase, P-type 1	Vagococcus lutrae
A0AAE9XP51	Magnesium-transporting ATPase, P-type 1	Aerococcus urinaeequi
A0AB35IJB9	Magnesium-transporting ATPase, P-type 1	Thomasclavelia ramosa
A0AAX2H4X0	Magnesium-transporting ATPase, P-type 1	Pseudomonas lundensis
A0A5V1IXM6	Magnesium-transporting ATPase, P-type 1	Salmonella enterica
A0A024HJ33	Magnesium-transporting ATPase, P-type 1	Pseudomonas knackmussii (strain DSM 6978 / CCUG 54928 / LMG 23759 / B13)
A0ABT5CUK3	Magnesium-transporting ATPase, P-type 1	Klebsiella pasteurii
A0ABX6HW22	Magnesium-transporting ATPase, P-type 1	Pandoraea fibrosis
A0ABX6HUQ6	Magnesium-transporting ATPase, P-type 1	Pandoraea fibrosis
A0ABT4WT35	Magnesium-transporting ATPase, P-type 1	Pseudomonas fragi
A0ABT4WK52	Magnesium-transporting ATPase, P-type 1	Pseudomonas fragi
H8FQ43	Magnesium-transporting ATPase, P-type 1	Magnetospirillum molischianum DSM 120
A0AAX3LCM2	Magnesium-transporting ATPase, P-type 1	Enterobacter ludwigii
A0AAW6A6Z7	Magnesium-transporting ATPase, P-type 1	Lacticaseibacillus paracasei
A0A5U3CVI8	Magnesium-transporting ATPase, P-type 1	Salmonella diarizonae
C3K7S0	Magnesium-transporting ATPase, P-type 1	Pseudomonas fluorescens (strain SBW25)
A0ABD4VZF1	Magnesium-transporting ATPase, P-type 1	Lactobacillus delbrueckii
A0AAW5YWA2	Magnesium-transporting ATPase, P-type 1	Lactobacillus delbrueckii
A0A9X4GCN9	Magnesium-transporting ATPase, P-type 1	Citrobacter portucalensis
A8SMS4	Magnesium-transporting ATPase, P-type 1	Parvimonas micra ATCC 33270
A0AAN0KJZ0	Magnesium-transporting ATPase, P-type 1	Pectobacterium araliae
A0A5Q4ZJD8	Magnesium-transporting ATPase, P-type 1	Paraburkholderia dioscoreae
A0AA42DKW3	Magnesium-transporting ATPase, P-type 1	Holtiella tumoricola
A0A383RJY8	Magnesium-transporting ATPase, P-type 1	Paenibacillus alvei
A0A290S9J3	Mg2+-importing ATPase	Pseudoalteromonas arctica A 37-1-2
A0AAX3J3U3	Magnesium-transporting ATPase, P-type 1	Pantoea brenneri
Q6YPZ0	Magnesium-transporting ATPase, P-type 1	Onion yellows phytoplasma (strain OY-M)
Q6YQX1	Cation transport ATPase	Onion yellows phytoplasma (strain OY-M)
Q6YR32	Cation transport ATPase	Onion yellows phytoplasma (strain OY-M)
Q6YRI5	Cation transport ATPase	Onion yellows phytoplasma (strain OY-M)
A0A6N3E454	Magnesium-transporting ATPase, P-type 1	Enterobacter agglomerans
Q9HUY5	Magnesium-transporting ATPase, P-type 1	Pseudomonas aeruginosa (strain ATCC 15692 / DSM 22644 / CIP 104116 / JCM 14847 / LMG 12228 / 1C / PRS 101 / PAO1)
A0A0H2ZH03	Magnesium-transporting ATPase, P-type 1	Pseudomonas aeruginosa (strain UCBPP-PA14)
B1VAZ0	Cation transport ATPase	Phytoplasma australiense
B1VAN4	Cation transport ATPase	Phytoplasma australiense
B1V9Q8	Cation-transporting ATPase A, P type (ATPase, E1-E2 type)	Phytoplasma australiense
B1V8Z2	Magnesium-transporting ATPase, P-type 1	Phytoplasma australiense
A0AAE4FL00	Magnesium-transporting ATPase, P-type 1	Clostridium sporogenes
A0ABY8IB57	Magnesium-transporting ATPase, P-type 1	Janthinobacterium rivuli
A0AAW6X2D5	Magnesium-transporting ATPase, P-type 1	Serratia nevei
A0AAW6WZX4	Magnesium-transporting ATPase, P-type 1	Serratia nevei
A0ABU6PT39	Magnesium-transporting ATPase, P-type 1	Paenibacillus chibensis
A0ABU6P9W1	Magnesium-transporting ATPase, P-type 1	Bacillus nitratireducens
A0ABY8GRQ7	Magnesium-transporting ATPase, P-type 1	Achromobacter spanius
A0AAW7BBY0	Magnesium-transporting ATPase, P-type 1	Brucella inopinata
A0ABY9HVT8	Magnesium-transporting ATPase, P-type 1	Streptomyces laculatispora
A0ABY9JJL7	Magnesium-transporting ATPase, P-type 1	Streptomyces glycanivorans
A0ABY9HUC7	Magnesium-transporting ATPase, P-type 1	Streptomyces castrisilvae
A0AA42FF20	Magnesium-transporting ATPase, P-type 1	Providencia huashanensis
A0AAN4EWG0	Magnesium-transporting ATPase, P-type 1	Citrobacter freundii
A0ABD5FL29	Magnesium-transporting ATPase, P-type 1	Enterococcus casseliflavus
A0AAW8UP64	Magnesium-transporting ATPase, P-type 1	Enterococcus casseliflavus
A0AAP5PD80	Magnesium-transporting ATPase, P-type 1	Lactococcus lactis
A0AAW8UA69	Magnesium-transporting ATPase, P-type 1	Vagococcus carniphilus
A0AAW8U513	Magnesium-transporting ATPase, P-type 1	Vagococcus carniphilus
A0ABU3FSA6	Magnesium-transporting ATPase, P-type 1	Enterococcus viikkiensis
A0ABU3FJ71	Magnesium-transporting ATPase, P-type 1	Enterococcus pseudoavium
A0AAW8U4V3	Magnesium-transporting ATPase, P-type 1	Enterococcus asini
A0ABU3FC04	Magnesium-transporting ATPase, P-type 1	Enterococcus xiangfangensis
A0AAP5JXN0	Magnesium-transporting ATPase, P-type 1	Paenibacillus larvae
A0AAE4I5L8	Magnesium-transporting ATPase, P-type 1	Enterococcus pseudoavium
A0ABU3F563	Magnesium-transporting ATPase, P-type 1	Enterococcus hulanensis
A0ABU3F5E8	Magnesium-transporting ATPase, P-type 1	Enterococcus hulanensis
A0ABD5FEX1	Magnesium-transporting ATPase, P-type 1	Enterococcus avium
A0ABD5FCJ7	Magnesium-transporting ATPase, P-type 1	Enterococcus avium
A0AAW8SYF0	Magnesium-transporting ATPase, P-type 1	Enterococcus raffinosus
A0AAW8TCB6	Magnesium-transporting ATPase, P-type 1	Enterococcus raffinosus
A0AAW8TC29	Magnesium-transporting ATPase, P-type 1	Enterococcus raffinosus
A0AAW8RUU2	Magnesium-transporting ATPase, P-type 1	Enterococcus avium
A0AAW8RT10	Magnesium-transporting ATPase, P-type 1	Enterococcus avium
A0AAW8TKD0	Magnesium-transporting ATPase, P-type 1	Enterococcus dongliensis
A0AAJ2IUY8	Magnesium-transporting ATPase, P-type 1	Lactococcus petauri
A0AAJ1NBX0	Magnesium-transporting ATPase, P-type 1	Bacillus paranthracis
A0ABC9V021	Magnesium-transporting ATPase, P-type 1	Acinetobacter baumannii UH5307
A0ABT7D3J8	Magnesium-transporting ATPase, P-type 1	Streptomyces pakalii
A0ABT8IVF8	Magnesium-transporting ATPase, P-type 1	Leifsonia virtsii
A0ABU6MXQ4	Magnesium-transporting ATPase, P-type 1	Bacillus paramycoides
A0ABU6MVL5	Magnesium-transporting ATPase, P-type 1	Bacillus paramycoides
A0ABU6G6T9	Magnesium-transporting ATPase, P-type 1	Paenibacillus alba
A0AAU7D2A2	Magnesium-transporting ATPase, P-type 1	Edaphobacter paludis
A0ABZ0J0I9	Magnesium-transporting ATPase, P-type 1	Diaphorobacter limosus
A0ABT6AX61	Magnesium-transporting ATPase, P-type 1	Cupriavidus basilensis
A0AAW6P0M7	Magnesium-transporting ATPase, P-type 1	Pseudomonas citronellolis
A0ABT6BGB8	Magnesium-transporting ATPase, P-type 1	Luteibacter sahnii
A0AAW6NR11	Magnesium-transporting ATPase, P-type 1	Enterobacter cloacae
A0AAX3Q928	Magnesium-transporting ATPase, P-type 1	Bacillus paranthracis
A0ABT6A2F9	Magnesium-transporting ATPase, P-type 1	Streptomyces tropicalis
A0ABD7ZU99	Magnesium-transporting ATPase, P-type 1	Bacillus tropicus
A0A084U380	Cation transport ATPase	Malacoplasma iowae DK-CPA
A0AAJ5WE11	Magnesium-transporting ATPase, P-type 1	Candidatus Pseudomonas phytovorans
A0AAJ5WBI2	Magnesium-transporting ATPase, P-type 1	Candidatus Pedobacter colombiensis
A0AAJ6B9M8	Magnesium-transporting ATPase, P-type 1	Candidatus Pedobacter colombiensis
A0AAE3P0T9	Magnesium-transporting ATPase, P-type 1	Stygiobacter electus
A0AAW7KCT6	Magnesium-transporting ATPase, P-type 1	Enterococcus faecalis
A0AAW7K8M8	Magnesium-transporting ATPase, P-type 1	Enterococcus faecalis
A0AAF0D254	Magnesium-transporting ATPase, P-type 1	Odinarchaeota yellowstonii (strain LCB_4)
A0A9Q4F3A7	Magnesium-transporting ATPase, P-type 1	Mediterraneibacter gnavus
A0A9Q4I259	Magnesium-transporting ATPase, P-type 1	Mediterraneibacter gnavus
A0AAJ1LJX1	Magnesium-transporting ATPase, P-type 1	Mediterraneibacter gnavus
A0A9Q6AK46	Magnesium-transporting ATPase, P-type 1	Mediterraneibacter gnavus
A0A9Q6F7S6	Magnesium-transporting ATPase, P-type 1	Mediterraneibacter gnavus
A0ACD4PDV8	Magnesium-translocating P-type ATPase	Pseudomonas fortuita
A0AA47J3D2	Magnesium-transporting ATPase, P-type 1	Aerococcus urinaeequi
A0ABQ0J2P3	Cation transport ATPase	'Chrysanthemum coronarium' phytoplasma
A0ABQ0J2E4	Cation transport ATPase	'Chrysanthemum coronarium' phytoplasma
A0ABQ0J219	Magnesium-transporting ATPase, P-type 1	'Chrysanthemum coronarium' phytoplasma
A0ABU3MSZ3	Magnesium-transporting ATPase, P-type 1	Alcaligenes nematophilus
A0ABT6EI06	Magnesium-transporting ATPase, P-type 1	Klebsiella huaxiensis
A0ABT6E7B0	Magnesium-transporting ATPase, P-type 1	Klebsiella huaxiensis
A0A9E9C4Q2	Magnesium-transporting ATPase, P-type 1	Thermocoleostomius sinensis A174
A0A9E8Z998	Magnesium-transporting ATPase, P-type 1	Thermocoleostomius sinensis A174
A0AAP4CJ13	Magnesium-transporting ATPase, P-type 1	Bacillus pacificus
A0ABY7ACP7	Magnesium-transporting ATPase, P-type 1	Lacrimispora xylanolytica
A0ABT4BT43	Magnesium-transporting ATPase, P-type 1	Caproiciproducens galactitolivorans
A0ABT4J941	Magnesium-transporting ATPase, P-type 1	Paracoccus benzoatiresistens
A0ABT3XHD3	Magnesium-transporting ATPase, P-type 1	Enterobacter pseudoroggenkampii
A0A5C1E7M2	Magnesium-transporting ATPase, P-type 1	Oryzomicrobium terrae
A0ABT3VLM9	Magnesium-transporting ATPase, P-type 1	Alcaligenes parafaecalis
A0A9X3IMI6	Magnesium-transporting ATPase, P-type 1	Kaistia nematophila
A0ABT3W213	Magnesium-transporting ATPase, P-type 1	Enterobacter nematophilus
A0A9X3IH85	Magnesium-transporting ATPase, P-type 1	Acinetobacter nematophilus
A0ABY6QA40	Magnesium-transporting ATPase, P-type 1	Pseudomonas quebecensis
A0AAE4F933	Magnesium-transporting ATPase, P-type 1	Morganella morganii
A0ABY7AVW2	Magnesium-transporting ATPase, P-type 1	Amycolatopsis cynarae
A0AAJ5UDQ2	Magnesium-transporting ATPase, P-type 1	Klebsiella electrica
A0ABZ2GT95	Magnesium-transporting ATPase, P-type 1	Janthinobacterium aestuarii
A0ACC7PGF5	Magnesium-translocating P-type ATPase	Pseudomonas imrae
A0ABT4R4B5	Magnesium-transporting ATPase, P-type 1	Mesorhizobium qingshengii
A0ABT4QXG2	Magnesium-transporting ATPase, P-type 1	Mesorhizobium qingshengii
A0AAW5UPC9	Magnesium-transporting ATPase, P-type 1	Segatella copri
A0A9E8NFW1	Magnesium-transporting ATPase, P-type 1	Dyadobacter pollutisoli
A0ABY8E1Z8	Magnesium-transporting ATPase, P-type 1	Enterobacter quasiroggenkampii
A0AA41YN13	Magnesium-transporting ATPase, P-type 1	Limobrevibacterium gyesilva
A0ABT3IR15	Magnesium-transporting ATPase, P-type 1	Chitinophaga nivalis
A0AAF0I876	Magnesium-transporting ATPase, P-type 1	Vagococcus intermedius
A0ABT5X0N6	Magnesium-transporting ATPase, P-type 1	Vagococcus proximus
A0ABU6F8N3	Magnesium-transporting ATPase, P-type 1	Streptomyces endophyticus
A0AAW5TJ96	Magnesium-transporting ATPase, P-type 1	Streptococcus anginosus
A0ABD4U0C7	Magnesium-transporting ATPase, P-type 1	Streptococcus anginosus
A0ABY6PHF5	Magnesium-transporting ATPase, P-type 1	Streptomyces endophytica
A0A9X2ZH94	Magnesium-transporting ATPase, P-type 1	Flavobacterium shii
A0A9X2ZEH1	Magnesium-transporting ATPase, P-type 1	Flavobacterium shii
A0A9X3C1M3	Magnesium-transporting ATPase, P-type 1	Flavobacterium frigoritolerans
A0ABT5K519	Magnesium-transporting ATPase, P-type 1	Janthinobacterium fluminis
A0ABZ1FVM8	Magnesium-transporting ATPase, P-type 1	Streptomyces brevispora
A0AAU8T751	Magnesium-transporting ATPase, P-type 1	Paraburkholderia fungorum
A0ABZ3DMD8	Magnesium-transporting ATPase, P-type 1	Burkholderia arboris
A0AAU1U9U1	Magnesium-transporting ATPase, P-type 1	Streptomyces sp. NBC_00119
A0ABZ1MTW3	Magnesium-transporting ATPase, P-type 1	Streptomyces purpurascens
A0ABZ1RHR6	Magnesium-transporting ATPase, P-type 1	Streptomyces goshikiensis
A0ABZ1Q8T3	Magnesium-transporting ATPase, P-type 1	Streptomyces erythrochromogenes
A0A7T3CDP0	Magnesium-transporting ATPase, P-type 1	Lactococcus lactis
A0AB35KDW4	Magnesium-transporting ATPase, P-type 1	Lactococcus lactis
A0AAW6UGG6	Magnesium-transporting ATPase, P-type 1	Providencia rettgeri
A0ABT3AWJ8	Magnesium-transporting ATPase, P-type 1	Plectonema radiosum NIES-515
A0ABZ1XAC5	Magnesium-transporting ATPase, P-type 1	Streptomyces pseudovenezuelae
A0ABZ1F6L1	Magnesium-transporting ATPase, P-type 1	Streptomyces cyaneofuscatus
A0ACD4ZJQ5	Magnesium-translocating P-type ATPase	Streptomyces scopuliridis
A0AAU3ICK7	Magnesium-transporting ATPase, P-type 1	Streptomyces sp. NBC_01393
A0AAU3H840	Magnesium-transporting ATPase, P-type 1	Streptomyces sp. NBC_01401
A0ABZ1K033	Magnesium-transporting ATPase, P-type 1	[Kitasatospora] papulosa
A0AAU2V495	Magnesium-transporting ATPase, P-type 1	Streptomyces sp. NBC_00003
A0ABZ1T9Q5	Magnesium-transporting ATPase, P-type 1	Streptomyces virginiae
A0ABZ1XGC5	Magnesium-transporting ATPase, P-type 1	Streptomyces melanogenes
A0AAU2VHR5	Magnesium-transporting ATPase, P-type 1	Streptomyces sp. NBC_00008
A0ABZ1ZC54	Magnesium-transporting ATPase, P-type 1	Streptomyces anulatus
A0ABZ1KEZ4	Magnesium-transporting ATPase, P-type 1	Streptomyces achromogenes
A0AAU2JYU8	Magnesium-transporting ATPase, P-type 1	Streptomyces sp. NBC_00049
A0AAU1LPQ8	Magnesium-transporting ATPase, P-type 1	Streptomyces sp. NBC_00148
C3X945	Magnesium-transporting ATPase, P-type 1	Oxalobacter formigenes OXCC13
A0AA46YRD7	Magnesium-transporting ATPase, P-type 1	Lactococcus garvieae
A0A9X3Y692	Magnesium-transporting ATPase, P-type 1	Leclercia adecarboxylata
A0ABT4BX12	Magnesium-transporting ATPase, P-type 1	Aerococcus loyolae
A0A9X3W7P4	Magnesium-transporting ATPase, P-type 1	Lactobacillus amylovorus
A0A9X3W732	Magnesium-transporting ATPase, P-type 1	Lactobacillus amylovorus
A0AAW6BB38	Magnesium-transporting ATPase, P-type 1	Lactobacillus amylovorus
A0AAW6BA79	Magnesium-transporting ATPase, P-type 1	Lactobacillus amylovorus
A0A9X3W790	Magnesium-transporting ATPase, P-type 1	Lactobacillus amylovorus
A0A9X4ABB7	Magnesium-transporting ATPase, P-type 1	Lactobacillus amylovorus
A0AA46SFJ4	Magnesium-transporting ATPase, P-type 1	Rhodococcus aetherivorans
A0A9X2XK75	Magnesium-transporting ATPase, P-type 1	Pseudomonas koreensis
A0ABT2V4Y0	Magnesium-transporting ATPase, P-type 1	Pseudomonas peradeniyensis
A0ABU8ZS02	Magnesium-translocating P-type ATPase	Candidatus Phytoplasma fabacearum
A0ABU8ZQ85	Magnesium-translocating P-type ATPase	Candidatus Phytoplasma citri
A0ABT9D3X8	Magnesium-translocating P-type ATPase	Candidatus Phytoplasma bonamiae
A0A9K3VNT0	Magnesium-translocating P-type ATPase	Candidatus Phytoplasma australasiaticum subsp. australasiaticum
A0ABT9D5Y8	Magnesium-translocating P-type ATPase	Candidatus Phytoplasma crotalariae
A0ABT9DDL7	Magnesium-transporting ATPase, P-type 1	Candidatus Phytoplasma melaleucae
A0A5U2RRD4	Magnesium-transporting ATPase, P-type 1	Salmonella enterica
A0ABT7QGJ6	Magnesium-transporting ATPase, P-type 1	Aeromonas piscicola
A0AAW7I5F2	Magnesium-transporting ATPase, P-type 1	Aeromonas bestiarum
A0ABT7Q280	Magnesium-transporting ATPase, P-type 1	Aeromonas bestiarum
A0A5U2T7S8	Magnesium-transporting ATPase, P-type 1	Salmonella enterica
A0AB34FHP7	Magnesium-transporting ATPase, P-type 1	Purpureocillium lavendulum
A0A9W5AIJ9	Magnesium-transporting ATPase, P-type 1	Alcaligenes xylosoxydans xylosoxydans
A0A9X3HDS6	Magnesium-transporting ATPase, P-type 1	Mediterraneibacter gnavus
A0A9X3HE60	Magnesium-transporting ATPase, P-type 1	Mediterraneibacter gnavus
A0ABY7M1M8	Magnesium-transporting ATPase, P-type 1	Candidatus Phytoplasma sacchari
A0AAE4IV60	Magnesium-transporting ATPase, P-type 1	Pseudenterobacter timonensis
A0ABT4PDP6	Magnesium-transporting ATPase, P-type 1	Phocaeicola acetigenes
A0ABT4M4R2	Magnesium-transporting ATPase, P-type 1	Castellaniella denitrificans
A0ABT4M2T7	Magnesium-transporting ATPase, P-type 1	Castellaniella denitrificans
A0ABY7L193	Magnesium-transporting ATPase, P-type 1	Citrobacter freundii
A0ABY7P521	Magnesium-transporting ATPase, P-type 1	Streptomyces camelliae
A0A3E5CV43	Magnesium-transporting ATPase, P-type 1	Bacteroides fragilis
A0ABD4VTH1	Magnesium-transporting ATPase, P-type 1	Bacteroides fragilis
A0AAP3G856	Magnesium-transporting ATPase, P-type 1	Brevibacillus laterosporus
A0ABT4HUD3	Magnesium-transporting ATPase, P-type 1	Brevibacillus halotolerans
A0AB38TZK1	Magnesium-transporting ATPase, P-type 1	Burkholderia gladioli
A0A9X3Z7V1	Magnesium-transporting ATPase, P-type 1	Govanella unica
A0AAQ2S6Z2	Magnesium-transporting ATPase, P-type 1	Bacteroides fragilis
A0AAW5NXD6	Magnesium-transporting ATPase, P-type 1	Bacteroides faecis
A0ABY5TWK6	Magnesium-transporting ATPase, P-type 1	Mycoplasma cottewii
A0ABT2D1J6	Magnesium-transporting ATPase, P-type 1	Massilia terrae
A0ABT2D5Y4	Magnesium-transporting ATPase, P-type 1	Massilia agilis
A0ABT2BGX9	Magnesium-transporting ATPase, P-type 1	Massilia solisilvae
A0AAW5N6M7	Magnesium-transporting ATPase, P-type 1	Phocaeicola barnesiae
A0AAW5MV25	Magnesium-transporting ATPase, P-type 1	Escherichia marmotae
A0ABT1Y555	Magnesium-transporting ATPase, P-type 1	Dehalobacterium formicoaceticum
A0ABQ6PC83	Magnesium-transporting ATPase, P-type 1	Novosphingobium pituita
A0ABT1ZBZ5	Magnesium-transporting ATPase, P-type 1	Protaetiibacter mangrovi
A0ABY5QKG4	Magnesium-transporting ATPase, P-type 1	Pandoraea commovens
A0A5E4WJ70	Magnesium-transporting ATPase, P-type 1	Pandoraea commovens
A0A916FA13	Magnesium-transporting ATPase, P-type 1	Candidatus Nitrotoga fabula
A0ABM8RKJ2	Magnesium-transporting ATPase, P-type 1	Nitrospira defluvii
A0A1G5SBW4	Magnesium-transporting ATPase, P-type 1	Nitrosomonas mobilis
A0AAW5LQD0	Magnesium-transporting ATPase, P-type 1	Lactobacillus johnsonii
A0ABY5Q3A7	Magnesium-transporting ATPase, P-type 1	Streptomyces yangpuensis
A0ABY5P7S4	Magnesium-transporting ATPase, P-type 1	Fundicoccus culcitae
A0ABY5MDZ1	Magnesium-transporting ATPase, P-type 1	Aeromicrobium wangtongii
A0A9X2RQC9	Magnesium-transporting ATPase, P-type 1	Streptomyces telluris
A0ABT1VMF9	Magnesium-transporting ATPase, P-type 1	Pantoea trifolii
A0ABT3YWU0	Magnesium-transporting ATPase, P-type 1	Pseudomonas monsensis
A0AAW5KXG2	Magnesium-transporting ATPase, P-type 1	Bacillus cereus
A0ABT1T288	Magnesium-transporting ATPase, P-type 1	Mucilaginibacter aquariorum
A0A1L3NIP7	Magnesium-transporting ATPase, P-type 1	Clostridium sporogenes
A0ABT1WKR2	Magnesium-transporting ATPase, P-type 1	Granulicatella seriolae
A0ABT1V0J3	Magnesium-transporting ATPase, P-type 1	Streptomyces rugosispiralis
A0ABY5INH9	Magnesium-transporting ATPase, P-type 1	Flavobacterium cerinum
A0A9X3H8Q6	Magnesium-transporting ATPase, P-type 1	Parvimonas micra
A0AAW5IGU7	Magnesium-transporting ATPase, P-type 1	Segatella copri
A0ABY7ZEW1	Magnesium-transporting ATPase, P-type 1	Pseudomonas serboccidentalis
A0A654MC55	Magnesium-transporting ATPase, P-type 1	Candidatus Nitrosocosmicus oleophilus
A0A9Q9BTE7	Magnesium-transporting ATPase, P-type 1	Metamycoplasma hyosynoviae
A0ABT5RGN3	Magnesium-transporting ATPase, P-type 1	Pseudomonas carnis
A0ABT5RCA7	Magnesium-transporting ATPase, P-type 1	Pseudomonas carnis
A0ABY7GGE4	Magnesium-transporting ATPase, P-type 1	Methylomonas rapida
A0AAX3K4Z7	Magnesium-transporting ATPase, P-type 1	Parvimonas micra
A0ABT1LVM3	Magnesium-transporting ATPase, P-type 1	Mycolicibacterium arenosum
A0AAW5W9K9	Magnesium-transporting ATPase, P-type 1	Citrobacter portucalensis
A0ABV1YIW5	Magnesium-transporting ATPase, P-type 1	Mesorhizobium opportunistum
A0AA42BF71	Magnesium-transporting ATPase, P-type 1	Ralstonia chuxiongensis
A0ABT1LAY7	Magnesium-transporting ATPase, P-type 1	Alsobacter ponti
A0ABY5ERX0	Magnesium-transporting ATPase, P-type 1	Pseudomonas nunensis
A0ABY5ELY8	Magnesium-transporting ATPase, P-type 1	Pseudomonas nunensis
A0ABT1EKR1	Magnesium-transporting ATPase, P-type 1	Ohessyouella blattaphilus
A0ABT4WCM3	Magnesium-transporting ATPase, P-type 1	Flavobacterium azizsancarii
A0AAE3KQI0	Magnesium-transporting ATPase, P-type 1	Limnofasciculus baicalensis BBK-W-15
A0A0S4KVY9	Magnesium-transporting ATPase, P-type 1	Candidatus Nitrospira inopinata
A0A2X0QRW0	Magnesium-transporting ATPase, P-type 1	Candidatus Nitrotoga fabula
D8P7T4	Magnesium-transporting ATPase, P-type 1	Nitrospira defluvii
A0ABT0ZN35	Magnesium-transporting ATPase, P-type 1	Streptomyces macrolidinus
A0ABT0ZMZ8	Magnesium-transporting ATPase, P-type 1	Streptomyces macrolidinus
A0ABT1AKC8	Magnesium-transporting ATPase, P-type 1	Ralstonia soli
A0ABT1BZG6	Magnesium-transporting ATPase, P-type 1	Segatella cerevisiae
A0A9X4SIT7	Magnesium-transporting ATPase, P-type 1	Lactococcus formosensis
A0A9X4SFD4	Magnesium-transporting ATPase, P-type 1	Lactococcus formosensis
A0ABY5CJT3	Magnesium-transporting ATPase, P-type 1	Pseudomonas siliginis
A0ABZ2IK73	Magnesium-transporting ATPase, P-type 1	Parabacteroides absconsus
A0ABT1S895	Magnesium-transporting ATPase, P-type 1	Tissierella carlieri
A0ABT1ST45	Magnesium-transporting ATPase, P-type 1	Megasphaera massiliensis
A0ABT1ST39	Magnesium-transporting ATPase, P-type 1	Megasphaera massiliensis
A0AAW5KD44	Magnesium-transporting ATPase, P-type 1	Bittarella massiliensis
A0AAW5K3W1	Magnesium-transporting ATPase, P-type 1	Cloacibacillus evryensis
A0AAW5KAF5	Magnesium-transporting ATPase, P-type 1	Cloacibacillus evryensis
A0A9X4B429	Magnesium-transporting ATPase, P-type 1	Clostridium tertium
A0ABY4WGP0	Magnesium-transporting ATPase, P-type 1	Brevibacillus ruminantium
A0A128A3A2	Magnesium-transporting ATPase, P-type 1	Nitrosotalea devaniterrae
A0A3W8MGW3	Magnesium-transporting ATPase, P-type 1	Salmonella enterica
A0ABT2XNX4	Magnesium-transporting ATPase, P-type 1	Pseudomonas mercuritolerans
A0A7Z8ZG42	Magnesium-transporting ATPase, P-type 1	Raoultella terrigena
A0A7H4MC64	Magnesium-transporting ATPase, P-type 1	Klebsiella variicola
A0A7H4PBB3	Magnesium-transporting ATPase, P-type 1	Klebsiella grimontii
A0A2L1C485	Magnesium-transporting ATPase, P-type 1	Klebsiella pneumoniae
A0A376Q0U1	Magnesium-transporting ATPase, P-type 1	Escherichia coli
A0A2S8DSX2	Magnesium-transporting ATPase, P-type 1	Shigella boydii
A0A3V9RN34	Magnesium-transporting ATPase, P-type 1	Salmonella enterica I
A0A7Z8ZML7	Magnesium-transporting ATPase, P-type 1	Escherichia marmotae
A0A376MF26	Magnesium-transporting ATPase, P-type 1	Escherichia coli
A0A380NZ90	Magnesium-transporting ATPase, P-type 1	Streptomyces griseus
A0A3S4EWD5	Magnesium-transporting ATPase, P-type 1	Salmonella enterica subsp. enterica serovar Sanjuan
A0A509CM38	Magnesium-transporting ATPase, P-type 1	Salmonella sp. NCTC 6947
A0A377Y0B3	Magnesium-transporting ATPase, P-type 1	Klebsiella pneumoniae
A0AB74GNP2	Magnesium-transporting ATPase, P-type 1	Klebsiella pneumoniae
A0A378B0Q0	Magnesium-transporting ATPase, P-type 1	Klebsiella pneumoniae subsp. ozaenae
A0A2X2HRE7	Magnesium-transporting ATPase, P-type 1	Shigella dysenteriae
A0A509C795	Magnesium-transporting ATPase, P-type 1	Salmonella sp. NCTC 3046
A0A377WC04	Magnesium-transporting ATPase, P-type 1	Klebsiella pneumoniae
A0A378JAW0	Magnesium-transporting ATPase, P-type 1	Legionella donaldsonii
A0A3S4WQI4	Magnesium-transporting ATPase, P-type 1	Serratia fonticola
A0A3P8J7R8	Magnesium-transporting ATPase, P-type 1	Raoultella terrigena
A0A485BAA3	Magnesium-transporting ATPase, P-type 1	Kluyvera cryocrescens
A0A379XV25	Magnesium-transporting ATPase, P-type 1	Salmonella enterica subsp. indica
A0A377NHR7	Magnesium-transporting ATPase, P-type 1	Ewingella americana
A0A381C2T6	Magnesium-transporting ATPase, P-type 1	Buttiauxella agrestis
A0A378IQN8	Magnesium-transporting ATPase, P-type 1	Legionella feeleii
A0AB38FXN6	Magnesium-transporting ATPase, P-type 1	Yokenella regensburgei
A0A443WR54	Magnesium-transporting ATPase, P-type 1	Klebsiella michiganensis
A0A379ZAN1	Magnesium-transporting ATPase, P-type 1	Serratia quinivorans
A0A380PUE0	Magnesium-transporting ATPase, P-type 1	Yersinia frederiksenii
A0A447UX63	Magnesium-transporting ATPase, P-type 1	Cedecea lapagei
A0A377GMN7	Magnesium-transporting ATPase, P-type 1	Fluoribacter gormanii
A0A377GDZ4	Magnesium-transporting ATPase, P-type 1	Fluoribacter dumoffii
A0A2X2UDZ2	Magnesium-transporting ATPase, P-type 1	Enterocloster clostridioformis
A0A3S4HGQ5	Magnesium-transporting ATPase, P-type 1	Serratia odorifera
A0A447UQK6	Magnesium-transporting ATPase, P-type 1	Citrobacter koseri
A0A2X4TWM4	Magnesium-transporting ATPase, P-type 1	Rhodococcus coprophilus
A0ABY6SWR8	Magnesium-transporting ATPase, P-type 1	Clostridium carnis
A0A2X2XX89	Magnesium-transporting ATPase, P-type 1	Clostridium perfringens
A0A379QTZ6	Magnesium-transporting ATPase, P-type 1	Salmonella enterica
A0A8B4S7N8	Magnesium-transporting ATPase, P-type 1	Comamonas testosteroni
A0AB38EXV6	Magnesium-transporting ATPase, P-type 1	Escherichia coli
A0A379QRQ4	Magnesium-transporting ATPase, P-type 1	Salmonella enterica
A0A379Y2W4	Magnesium-transporting ATPase, P-type 1	Serratia marcescens
A0A449BAK3	Magnesium-transporting ATPase, P-type 1	Mycoplasmopsis columbinasalis
A0A449B3Z5	Magnesium-transporting ATPase, P-type 1	Mycoplasmopsis maculosa
A0A449BE41	Magnesium-transporting ATPase, P-type 1	Haploplasma axanthum
A0A3P8MET2	Magnesium-transporting ATPase, P-type 1	Mycoplasmopsis caviae
A0A449A8V0	Magnesium-transporting ATPase, P-type 1	Mycoplasmopsis bovigenitalium
A0A448ZXT9	Magnesium-transporting ATPase, P-type 1	Metamycoplasma orale
A0A447RAF8	Magnesium-transporting ATPase, P-type 1	Salmonella enterica subsp. arizonae
A0ABT0WML0	Magnesium-transporting ATPase, P-type 1	Janthinobacterium kumbetense
A0ABC8A779	Magnesium-transporting ATPase, P-type 1	Lactococcus lactis subsp. lactis NCDO 2118
A0ABT1F7M7	Magnesium-transporting ATPase, P-type 1	Dyella lutea
A0AAE9LF19	Magnesium-transporting ATPase, P-type 1	Brucella abortus
A0AAJ1F8Q2	Magnesium-transporting ATPase, P-type 1	Ciceribacter sichuanensis
A0ABT0V4H5	Magnesium-transporting ATPase, P-type 1	Ciceribacter sichuanensis
A0A9E9LZG2	Magnesium-transporting ATPase, P-type 1	Oxalobacter vibrioformis
A0AAW6S7G6	Magnesium-transporting ATPase, P-type 1	Enterobacter cloacae
A0A4S2BKE0	Magnesium-transporting ATPase, P-type 1	Stutzerimonas stutzeri
A0AA43AZB7	Magnesium-transporting ATPase, P-type 1	Achromobacter marplatensis
A0AA42W7X9	Magnesium-transporting ATPase, P-type 1	Achromobacter marplatensis
A0AAE3I6V0	Magnesium-transporting ATPase, P-type 1	Ralstonia mojiangensis
A0ABT2NJ74	Magnesium-transporting ATPase, P-type 1	Albidovulum sediminis
A0AA42RTQ9	Magnesium-transporting ATPase, P-type 1	Pseudomonas mosselii
A0AA42UAN0	Magnesium-transporting ATPase, P-type 1	Enterobacter cloacae
A0AA42IVV9	Magnesium-transporting ATPase, P-type 1	Achromobacter spanius
A0AA42PX55	Magnesium-transporting ATPase, P-type 1	Comamonas thiooxydans
A0ABD4XYT1	Magnesium-transporting ATPase, P-type 1	Stutzerimonas stutzeri
A0AAE3PSD4	Magnesium-transporting ATPase, P-type 1	Klebsiella michiganensis
A0ABD4YVS8	Magnesium-transporting ATPase, P-type 1	Achromobacter mucicolens
A0AA42PTP7	Magnesium-transporting ATPase, P-type 1	Enterobacter bugandensis
A0AA42TAM8	Magnesium-transporting ATPase, P-type 1	Stutzerimonas stutzeri
A0A9J6PRA8	Magnesium-transporting ATPase, P-type 1	Winslowiella arboricola
A0AAJ5UAL9	Magnesium-transporting ATPase, P-type 1	Pantoea piersonii
A0ABY6A0F8	Magnesium-transporting ATPase, P-type 1	Comamonas squillarum
A0ABZ2F6G2	Magnesium-transporting ATPase, P-type 1	Methylococcus capsulatus
A0ABU5LCE5	Magnesium-transporting ATPase, P-type 1	Pantoea eucrina
A0ABT2PNT0	Magnesium-transporting ATPase, P-type 1	Acidovorax bellezanensis
A0ABY5ULF5	Magnesium-transporting ATPase, P-type 1	Yersinia alsatica
A0ABY5US00	Magnesium-transporting ATPase, P-type 1	Yersinia alsatica
B3E056	Magnesium-transporting ATPase, P-type 1	Methylacidiphilum infernorum (isolate V4)
A0ABX9ML59	Magnesium-transporting ATPase, P-type 1	Meiothermus hypogaeus
A0A110B2W7	Magnesium-transporting ATPase, P-type 1	Mucilaginibacter gotjawali
A0ABY4HTY8	Magnesium-transporting ATPase, P-type 1	Chitinophaga filiformis
A0A7U5RV48	Magnesium-transporting ATPase, P-type 1	Mycobacterium intracellulare subsp. chimaera
A0ABU6E332	Magnesium-transporting ATPase, P-type 1	Enterobacter vonholyi
A0AAE9KNX0	Magnesium-transporting ATPase, P-type 1	Alcaligenes faecalis
A0AAE4IXQ2	Magnesium-transporting ATPase, P-type 1	Enterobacter sichuanensis
A0AAW8R9G8	Magnesium-transporting ATPase, P-type 1	Carnobacterium divergens
A0ABY4S479	Magnesium-transporting ATPase, P-type 1	Aquincola tertiaricarbonis
A0A9X1X539	Magnesium-transporting ATPase, P-type 1	Mucilaginibacter straminoryzae
A0A9X1X2S3	Magnesium-transporting ATPase, P-type 1	Mucilaginibacter straminoryzae
A0ABT2DX22	Magnesium-transporting ATPase, P-type 1	Scandinavium hiltneri
A0ABT0BYM5	Magnesium-transporting ATPase, P-type 1	Parabacteroides faecalis
A0A9X1WV62	Magnesium-transporting ATPase, P-type 1	Paenibacillus mangrovi
A0A9X2W9R6	Magnesium-transporting ATPase, P-type 1	Dryocola boscaweniae
A0A4V6YUJ5	Magnesium-transporting ATPase, P-type 1	Methylocella tundrae
A0ABY4NGP6	Magnesium-transporting ATPase, P-type 1	Alcaligenes aquatilis
A0A2K8P808	Magnesium-transporting ATPase, P-type 1	Mesoplasma tabanidae
Q6MS72	Magnesium-transporting ATPase, P-type 1	Mycoplasma mycoides subsp. mycoides SC (strain CCUG 32753 / NCTC 10114 / PG1)
Q6MSB0	Magnesium-transporting ATPase, P-type 1	Mycoplasma mycoides subsp. mycoides SC (strain CCUG 32753 / NCTC 10114 / PG1)
E4PTA7	Magnesium-transporting ATPase, P-type 1	Mycoplasma leachii (strain DSM 21131 / NCTC 10133 / N29 / PG50)
Q4A5J2	Cation-transporting P-type ATPase	Mycoplasmopsis synoviae (strain 53)
A0AAU6U6S8	Magnesium-transporting ATPase, P-type 1	bacterium 19CA06SA08-2
A0ABV3I7C8	Magnesium-transporting ATPase, P-type 1	Bacillus proteolyticus
A0ABS9XEU3	Magnesium-transporting ATPase, P-type 1	Streptomyces spinosisporus
A0ABS9XB28	Magnesium-transporting ATPase, P-type 1	Streptomyces spinosisporus
A0AA41QT47	Magnesium-transporting ATPase, P-type 1	Cryobacterium zhongshanensis
A0AB35UT05	Magnesium-transporting ATPase, P-type 1	Dielma fastidiosa
A0ABY8SFZ9	Magnesium-transporting ATPase, P-type 1	Edwardsiella anguillarum
A0A7U3ZSX6	Magnesium-transporting ATPase, P-type 1	Mycoplasma putrefaciens (strain ATCC 15718 / NCTC 10155 / C30 KS-1 / KS-1)
A0A8J2BRN8	Magnesium-transporting ATPase, P-type 1	Candidatus Methylacidithermus pantelleriae
A0AB33HQM7	Probable cation-transporting P-type ATPase	Mycoplasmoides pneumoniae 309
A0A090G4I5	Magnesium-transporting ATPase, P-type 1	Mesorhizobium plurifarium
A0A090DJG1	Magnesium-transporting ATPase, P-type 1	Mesorhizobium plurifarium
A0A8B6MAX1	Magnesium-transporting ATPase, P-type 1	Methylocella tundrae
A0AB35U0Y0	Magnesium-transporting ATPase, P-type 1	Grylomicrobium aquisgranensis
A0A8T9IHD0	Magnesium-transporting ATPase, P-type 1	Salmonella enterica subsp. enterica serovar Abeokuta
A0A8T9IJM0	Magnesium-transporting ATPase, P-type 1	Salmonella enterica subsp. enterica serovar Abeokuta
A0ABY8A882	Magnesium-transporting ATPase, P-type 1	Streptomyces yunnanensis
A0ABY8A146	Magnesium-transporting ATPase, P-type 1	Streptomyces yunnanensis
A0ABU7TN61	Magnesium-transporting ATPase, P-type 1	Methylobacterium oryzae
A0ABY8MNH7	Magnesium-transporting ATPase, P-type 1	Pseudomonas migulae
A0ABY4P906	Magnesium-transporting ATPase, P-type 1	Bombilactobacillus folatiphilus
A0A089P0Q7	Magnesium-transporting ATPase, P-type 1	Methylobacterium oryzae CBMB20
A0A9Q8Q3M2	Magnesium-transporting ATPase, P-type 1	Moellerella wisconsensis
A0ACD3YA19	Magnesium-translocating P-type ATPase	Moellerella wisconsensis
A0ABY3WAT0	Magnesium-transporting ATPase, P-type 1	Arthrobacter sulfonylureivorans
A0A6B9FJ75	Magnesium-transporting ATPase, P-type 1	Methylobacterium mesophilicum SR1.6/6
A0A9X2AQZ7	Magnesium-transporting ATPase, P-type 1	Variovorax terrae
A0ABS9ZYT7	Magnesium-transporting ATPase, P-type 1	Pedobacter montanisoli
A0A0F5H0P9	Magnesium-transporting ATPase, P-type 1	Mycoplasmopsis meleagridis ATCC 25294
F4MR79	Magnesium transporting ATPase, P type 1	Mycoplasma mycoides subsp. capri LC str. 95010
F4MQZ0	Magnesium-transporting ATPase, P-type 1	Mycoplasma mycoides subsp. capri LC str. 95010
A0AAD2YR19	Magnesium-transporting ATPase, P-type 1	Acinetobacter baumannii
A0AAW5WME4	Magnesium-transporting ATPase, P-type 1	Streptococcus cristatus
A0ABD4VGA8	Magnesium-transporting ATPase, P-type 1	Streptococcus sanguinis
A0AAW5WIC0	Magnesium-transporting ATPase, P-type 1	Streptococcus oralis
A0ABY3V5A8	Magnesium-transporting ATPase, P-type 1	Mycobacterium lentiflavum
I4I2I7	Magnesium-transporting ATPase, P-type 1	Microcystis aeruginosa PCC 9808
I4G6G7	Magnesium-transporting ATPase, P-type 1	Microcystis aeruginosa PCC 9443
A0ABY3TRA6	Magnesium-transporting ATPase, P-type 1	Mycolicibacterium crocinum
A0A1Y5P464	Magnesium-transporting ATPase, P-type 1	uncultured Mycobacterium sp
Q4A897	Cation-transporting P-type ATPase	Mesomycoplasma hyopneumoniae (strain 7448)
D1J8E4	Magnesium-transporting ATPase, P-type 1	Metamycoplasma hominis (strain ATCC 23114 / DSM 25592 / NBRC 14850 / NCTC 10111 / PG21)
Q4AA70	Cation-transporting P-type ATPase	Mesomycoplasma hyopneumoniae (strain J / ATCC 25934 / NCTC 10110)
V5BW83	Magnesium-transporting ATPase, P-type 1	Methyloglobulus morosus KoM1
A0A097SSF5	Magnesium-transporting ATPase, P-type 1	Candidatus Malacoplasma girerdii
A0A168RCE6	Magnesium-transporting ATPase, P-type 1	Mycoplasmopsis gallinarum
A0A5B9PFW6	GDP-mannose-dependent alpha-mannosyltransferase	Mariniblastus fucicola
A0ABT0FU62	Magnesium-transporting ATPase, P-type 1	Actinomadura luzonensis
A0ABP1CCQ0	Magnesium-transporting ATPase, P-type 1	Candidatus Methylocalor cossyra
A0A2S5RI54	Magnesium-transporting ATPase, P-type 1	Mesoplasma corruscae
A0A2S5RGC8	Mg(2+) transport ATPase, P-type	Mesoplasma corruscae
A0A2K8P2Q0	Magnesium-transporting ATPase, P-type 1	Mesoplasma coleopterae
A0AA35UD22	Magnesium-transporting ATPase, P-type 1	Methylococcus capsulatus
A0A059XVF7	Magnesium-transporting ATPase, P-type 1	Mycoplasmopsis californica
A0A084EGI4	Magnesium transporting ATPase, P-type 1	Mycoplasma capricolum subsp. capricolum 14232
A0A084ERS1	Magnesium-transporting ATPase, P-type 1	Mycoplasma capricolum subsp. capricolum 14232
Q2ST31	Magnesium-transporting ATPase, P-type 1	Mycoplasma capricolum subsp. capricolum (strain California kid / ATCC 27343 / NCTC 10154)
A0A077LBK4	Magnesium-transporting ATPase, P-type 1	Metamycoplasma canadense
A0A077L5F9	P-type Cu(+) transporter	Metamycoplasma canadense
A0AAT9F8K3	Magnesium-transporting ATPase, P-type 1	Mycoplasmopsis californica HAZ160_1
A0AAT9F7I6	Cation-transporting P-type ATPase	Mycoplasmopsis californica HAZ160_1
A0AAP8PDQ9	Magnesium-transporting ATPase, P-type 1	Serratia marcescens
N9VEY3	Magnesium-transporting ATPase, P-type 1	Mycoplasmopsis bovigenitalium 51080
A0ABN4RYU5	Cation transport ATPase	Maize bushy stunt phytoplasma
A0ABM6DM32	Cation transport ATPase	Maize bushy stunt phytoplasma
A0ABM6DLC2	Cation transport ATPase	Maize bushy stunt phytoplasma
A0A454APZ5	Magnesium-transporting ATPase, P-type 1	Mycoplasmopsis bovis (strain ATCC 25523 / DSM 22781 / NCTC 10131 / PG45)
A0A166CZA1	Magnesium-transporting ATPase, P-type 1	Methanobrevibacter cuticularis
A0ABY8GJK0	Magnesium-transporting ATPase, P-type 1	Edwardsiella ictaluri
A0AAT9FYG8	Magnesium-transporting ATPase, P-type 1	Streptococcus sp. SN-1
A0A5E6MAP9	GDP-mannose-dependent alpha-mannosyltransferase	Methylacidimicrobium tartarophylax
A0A5E6MG70	GDP-mannose-dependent alpha-mannosyltransferase	Methylacidimicrobium cyclopophantes
N9U062	Magnesium-transporting ATPase, P-type 1	Metamycoplasma alkalescens 14918
A0AAE9K6J7	Magnesium-transporting ATPase, P-type 1	Leptospira noguchii
I5D563	Magnesium-transporting ATPase, P-type 1	Mycoplasmopsis agalactiae 14628
D3VRV8	Magnesium-transporting ATPase, P-type 1	Mycoplasmopsis agalactiae
A5IZI3	Magnesium-transporting ATPase, P-type 1	Mycoplasmopsis agalactiae (strain NCTC 10123 / CIP 59.7 / PG2)
A0ABY4TK42	Magnesium-transporting ATPase, P-type 1	Peptoniphilus genitalis
A0AAW5HE09	Magnesium-transporting ATPase, P-type 1	Pseudomonas putida
A0AA42CI60	Magnesium-transporting ATPase, P-type 1	Lichenifustis flavocetrariae
A0ABT2RBZ7	Magnesium-transporting ATPase, P-type 1	Leclercia tamurae
A0A9J6PZF6	Magnesium-transporting ATPase, P-type 1	Silvania hatchlandensis
A0A9J6QGS3	Magnesium-transporting ATPase, P-type 1	Silvania confinis
A0ABY7K2Z3	Magnesium-transporting ATPase, P-type 1	Jatrophihabitans cynanchi
A0ABT4GXA7	Magnesium-transporting ATPase, P-type 1	Paenibacillus alvei
A0ABT4DZ08	Magnesium-transporting ATPase, P-type 1	Paenibacillus apiarius
A0ABT4EDY4	Magnesium-transporting ATPase, P-type 1	Paenibacillus alvei
A0AAX3RVQ0	Magnesium-transporting ATPase, P-type 1	Providencia vermicola
A0A9X4C0W2	Magnesium-transporting ATPase, P-type 1	Pseudomonas shahriarae
A0ABT5Q094	Magnesium-transporting ATPase, P-type 1	Pseudomonas idahonensis
A0ABT5NI57	Magnesium-transporting ATPase, P-type 1	Pseudomonas shahriarae
A0ABT5PMH7	Magnesium-transporting ATPase, P-type 1	Pseudomonas aphyarum
A0ABT5NY00	Magnesium-transporting ATPase, P-type 1	Pseudomonas fontis
A0ABY4PN98	Magnesium-transporting ATPase, P-type 1	Streptomyces durmitorensis
A0ABT0NUS0	Magnesium-transporting ATPase, P-type 1	Streptomyces lavenduligriseus
A0A9E7DB65	Magnesium-transporting ATPase, P-type 1	Lancefieldella parvula
A0ACC7QGB1	Magnesium-translocating P-type ATPase	Klebsiella pneumoniae subsp. pneumoniae
A0ABY7N334	Magnesium-transporting ATPase, P-type 1	Alcaligenes faecalis
A0AAJ6LLR2	Magnesium-transporting ATPase, P-type 1	Enterobacter kobei
A0ABY4LC99	Magnesium-transporting ATPase, P-type 1	Geomonas paludis
A0ABT0JML1	Magnesium-transporting ATPase, P-type 1	Pseudomonas morbosilactucae
A0A9X1YZ02	Magnesium-transporting ATPase, P-type 1	Pseudomonas morbosilactucae
A0A015YFG2	Magnesium-transporting ATPase, P-type 1	Bacteroides fragilis str. S36L11
A0A015W3G1	Magnesium-transporting ATPase, P-type 1	Bacteroides fragilis str. 3998T(B)3
A0A016CVG4	Magnesium-transporting ATPase, P-type 1	Bacteroides fragilis str. 3976T8
A0AB73AR88	Magnesium-transporting ATPase, P-type 1	Bacteroides fragilis str. 3783N1-6
A0AAN4N5G4	Magnesium-transporting ATPase, P-type 1	Bacteroides fragilis str. 1007-1-F #10
A0ABT1BN31	Magnesium-transporting ATPase, P-type 1	Ideonella oryzae
A0AAD2VPF7	Magnesium-transporting ATPase, P-type 1	Providencia rettgeri
A0AAX3SYJ0	Magnesium-transporting ATPase, P-type 1	Spiroplasma citri
A0A015YQB6	Magnesium-transporting ATPase, P-type 1	Bacteroides fragilis str. 2-F-2 #4
A0AB38RE50	Magnesium-transporting ATPase, P-type 1	Rhodococcus qingshengii JCM 15477
A0A378LCD9	Magnesium-transporting ATPase, P-type 1	Legionella steigerwaltii
A0A0W0ZIU9	Magnesium-transporting ATPase, P-type 1	Legionella steelei
A0A0W0ZBR6	Magnesium-transporting ATPase, P-type 1	Legionella santicrucis
A0A0W0YP18	Magnesium-transporting ATPase, P-type 1	Legionella sainthelensi
A0A2Z6TUM3	Magnesium-transporting ATPase, P-type 1	Lactobacillus rodentium
A0A2Z6TAA0	P-type Ca(2+) transporter	Lactobacillus rodentium
A0A0W0WRU8	Magnesium-transporting ATPase, P-type 1	Legionella nautarum
A0A378JVD9	Magnesium-transporting ATPase, P-type 1	Legionella moravica
A0A0W0WE14	Magnesium-transporting ATPase, P-type 1	Legionella maceachernii
A0A0W0VBD3	Magnesium-transporting ATPase, P-type 1	Legionella jordanis
A0A0W0TVT7	Magnesium-transporting ATPase, P-type 1	Legionella feeleii
A0A0W0SW34	Magnesium-transporting ATPase, P-type 1	Legionella drozanskii LLAP-1
A0A0W0REJ7	Magnesium transporter	Legionella bozemanae
A0AAW4YJ60	Magnesium-transporting ATPase, P-type 1	Segatella copri
A0ABD7Y7I5	Magnesium-transporting ATPase, P-type 1	Burkholderia contaminans
A0AAE9T331	Magnesium-transporting ATPase, P-type 1	Pectobacterium polonicum
A0ABS9L6G2	Magnesium-transporting ATPase, P-type 1	Arthrobacter hankyongi
A0AAW7HIH4	Magnesium-transporting ATPase, P-type 1	Pseudomonas alloputida
A0AA46S4T1	Magnesium-transporting ATPase, P-type 1	Acinetobacter ursingii
A0AA46NPP9	Magnesium-transporting ATPase, P-type 1	Acinetobacter ursingii
W9BJG1	Magnesium-transporting ATPase, P-type 1	Klebsiella pneumoniae
A0ABS8QZ90	Magnesium-transporting ATPase, P-type 1	Pseudomonas petroselini
A0ABS8QZM5	Magnesium-transporting ATPase, P-type 1	Pseudomonas petroselini
A0ABS8YKQ1	Magnesium-transporting ATPase, P-type 1	Paenibacillus profundus
A0ABY3R8L2	Magnesium-transporting ATPase, P-type 1	Bradyrhizobium ontarionense
A0ABS8PN22	Magnesium-transporting ATPase, P-type 1	Niabella pedocola
A0ABS8Q381	Magnesium-transporting ATPase, P-type 1	Massilia phyllostachyos
A0ABZ2TLI4	Magnesium-transporting ATPase, P-type 1	Metamycoplasma faucium
A0ABS8PA80	Magnesium-transporting ATPase, P-type 1	Actinomycetospora endophytica
A0AAW4XY02	Magnesium-transporting ATPase, P-type 1	Comamonas koreensis
A0ABQ5JIS5	Magnesium-transporting ATPase, P-type 1	Ligilactobacillus pabuli
A0A9X2IBW0	Magnesium-transporting ATPase, P-type 1	Legionella maioricensis
A0ABT1BBI2	Magnesium-transporting ATPase, P-type 1	Citrobacter meridianamericanus
A0ABD4SAJ5	Magnesium-transporting ATPase, P-type 1	Lactobacillus delbrueckii subsp. allosunkii
A0ABS8N0E6	Magnesium-transporting ATPase, P-type 1	Flavobacterium pisciphilum
A0ABY6HEG9	Magnesium-transporting ATPase, P-type 1	Acetobacterium wieringae
A0A5K1JAI8	Magnesium-transporting ATPase, P-type 1	Collinsella aerofaciens
A0A9Q9D700	Magnesium-transporting ATPase, P-type 1	Lactococcus formosensis
A0A098GE21	Magnesium-transporting ATPase, P-type 1	Legionella micdadei
A0A9W6GZ16	Magnesium-transporting ATPase, P-type 1	Methylocystis echinoides
A0ABN9JRY9	Magnesium-transporting ATPase, P-type 1	Ralstonia flaminis
A0ABZ2DYG8	Magnesium-transporting ATPase, P-type 1	Raoultella ornithinolytica
A0A7L9VSY1	Magnesium-transporting ATPase, P-type 1	Limosilactobacillus mucosae
A0ABU6C005	Magnesium-transporting ATPase, P-type 1	Pseudomonas paracarnis
A0ABU6BY46	Magnesium-transporting ATPase, P-type 1	Pseudomonas paracarnis
A0AAJ6N2S5	Magnesium-transporting ATPase, P-type 1	Lactococcus lactis subsp. cremoris
D3HPF1	Magnesium-transporting ATPase, P-type 1	Legionella longbeachae serogroup 1 (strain NSW150)
A0AA34TJV2	Magnesium-transporting ATPase, P-type 1	Lactococcus lactis subsp. cremoris
A0A1V0PHE4	Magnesium-transporting ATPase, P-type 1	Lactococcus lactis subsp. cremoris
A0AAD1NHA8	Magnesium-transporting ATPase, P-type 1	Lactococcus lactis subsp. cremoris
A0A5U2M1G2	Magnesium-transporting ATPase, P-type 1	Salmonella enterica
A0AAC9W690	Magnesium-transporting ATPase, P-type 1	Lactococcus lactis subsp. lactis
A0A2Z3KEI8	Magnesium-transporting ATPase, P-type 1	Lactococcus lactis subsp. lactis
A0A202FER1	P-type Ca(2+) transporter	Companilactobacillus bobalius
A0A210P9W7	P-type Ca(2+) transporter	Companilactobacillus kimchii
A0ABD4ZMK5	P-type Ca(2+) transporter	Lactobacillus paragasseri
A0ABD4ZMS2	P-type Ca(2+) transporter	Lactobacillus paragasseri
A0ABD4ZJZ5	P-type Ca(2+) transporter	Lactobacillus paragasseri
A0ABD4ZGL9	Magnesium-transporting ATPase, P-type 1	Lactobacillus paragasseri
A0ABQ0N1M2	Cation-transporting ATPase	Lactobacillus paragasseri
A0ABQ0N0Q8	Cation transport ATPase	Lactobacillus paragasseri
A0AB33ZYF8	P-type Ca(2+) transporter	Lactobacillus gasseri
A0AB33ZXC3	P-type Ca(2+) transporter	Lactobacillus gasseri
A0AB33ZUW2	P-type Ca(2+) transporter	Lactobacillus gasseri
A0AB33ZUF8	Magnesium-transporting ATPase, P-type 1	Lactobacillus gasseri
A0AB33ZRL2	Cation-transporting ATPase	Lactobacillus gasseri
A0AB33ZTU0	Cation transport ATPase	Lactobacillus gasseri
A0A9Q3Z5G5	Magnesium-transporting ATPase, P-type 1	Streptomyces guryensis
A0AAJ1EQN0	Magnesium-transporting ATPase, P-type 1	Mediterraneibacter gnavus
A0AAJ1ERM8	Magnesium-transporting ATPase, P-type 1	Mediterraneibacter gnavus
A0ABY8DRP2	Magnesium-transporting ATPase, P-type 1	Lacticaseibacillus huelsenbergensis
A0A3Q8SRD6	Magnesium-transporting ATPase, P-type 1	Lactobacillus helveticus
A0AAW4TGL6	Magnesium-transporting ATPase, P-type 1	Burkholderia cenocepacia
A0ABS8BAG8	Magnesium-transporting ATPase, P-type 1	Streptomyces antimicrobicus
A0A248KGH9	Magnesium-transporting ATPase, P-type 1	Salmonella bongori serovar 66:z41:- str. SA19983605
A0A248K465	Magnesium-transporting ATPase, P-type 1	Salmonella bongori serovar 66:z41:- str. SA19983605
A0A6C7C6G2	Magnesium-transporting ATPase, P-type 1	Salmonella enterica subsp. salamae serovar 55:k:z39 str. 1315K
A0A6C7CAP7	Magnesium-transporting ATPase, P-type 1	Salmonella enterica subsp. salamae serovar 55:k:z39 str. 1315K
A0A2C9P4Q2	Magnesium-transporting ATPase, P-type 1	Salmonella enterica subsp. enterica serovar Macclesfield str. S-1643
A0A2C9NTS3	Magnesium-transporting ATPase, P-type 1	Salmonella enterica subsp. enterica serovar Macclesfield str. S-1643
A0A401IVH1	P-type Ca(2+) transporter	Ligilactobacillus salitolerans
A0A401IRU1	Cation-transporting ATPase	Ligilactobacillus salitolerans
A0A401IQE1	Cation-transporting ATPase	Ligilactobacillus salitolerans
A0A401IQB2	Cation transport ATPase	Ligilactobacillus salitolerans
A0A975IM28	Cation transport ATPase, P-type	Loofah witches'-broom phytoplasma
A0A975FJ31	Magnesium-transporting ATPase, P-type 1	Loofah witches'-broom phytoplasma
A0A975ILS4	Cation transport ATPase, P-type	Loofah witches'-broom phytoplasma
A0A098G8N0	Magnesium-transporting ATPase, P-type 1	Legionella fallonii LLAP-10
A0A098G0S2	Magnesium-transporting ATPase, P-type 1	Legionella fallonii LLAP-10
A0AB39IVV8	Magnesium-transporting ATPase, P-type 1	Dickeya oryzae
A0AB39INZ9	Magnesium-transporting ATPase, P-type 1	Dickeya oryzae
N1VT15	Magnesium-transporting ATPase, P-type 1	Leptospira terpstrae serovar Hualin str. LT 11-33 = ATCC 700639
R9A5Q7	Magnesium-transporting ATPase, P-type 1	Leptospira wolbachii serovar Codice str. CDC
M6UFX3	Magnesium-transporting ATPase, P-type 1	Leptospira noguchii serovar Autumnalis str. ZUN142
A0ABN0HDE9	Magnesium-transporting ATPase, P-type 1	Leptospira licerasiae str. MMD4847
M6W115	Magnesium-transporting ATPase, P-type 1	Leptospira noguchii
M6HHX1	Magnesium-transporting ATPase, P-type 1	Leptospira interrogans serovar Zanoni str. LT2156
A0A0F6H7R7	Magnesium-transporting ATPase, P-type 1	Leptospira interrogans str. UI 12621
A0A0E2B1B4	Magnesium-transporting ATPase, P-type 1	Leptospira kirschneri str. H1
A0A0F6IIS6	Magnesium-transporting ATPase, P-type 1	Leptospira interrogans str. FPW1039
M3EC18	Magnesium-transporting ATPase, P-type 1	Leptospira interrogans serovar Lora str. TE 1992
T0GLI5	Magnesium-transporting ATPase, P-type 1	Leptospira noguchii serovar Panama str. CZ214
S3W2F7	Magnesium-transporting ATPase, P-type 1	Leptospira fainei serovar Hurstbridge str. BUT 6
T0GH27	Magnesium-transporting ATPase, P-type 1	Leptospira broomii serovar Hurstbridge str. 5399
V6HS73	Magnesium-transporting ATPase, P-type 1	Leptospira inadai serovar Lyme str. 10
A0ABP2T9W1	Magnesium-transporting ATPase, P-type 1	Leptospira noguchii str. 2007001578
M6YYP8	Magnesium-transporting ATPase, P-type 1	Leptospira noguchii str. 2001034031
M6F6H4	Magnesium-transporting ATPase, P-type 1	Leptospira kirschneri serovar Bulgarica str. Nikolaevo
A0AAW4SHC6	Magnesium-transporting ATPase, P-type 1	Bacteroides xylanisolvens
A0AA47B3H9	Magnesium-transporting ATPase, P-type 1	Lactobacillus helsingborgensis
D5H0X7	Magnesium-transporting ATPase, P-type 1	Lactobacillus crispatus (strain ST1)
A0A7U4GEQ5	Magnesium-transporting ATPase, P-type 1	Yersinia enterocolitica LC20
A0A7U4GCP7	Magnesium-transporting ATPase, P-type 1	Yersinia enterocolitica LC20
A0AAW5ZJY6	Magnesium-transporting ATPase, P-type 1	Ralstonia solanacearum
A0A5U2LLY5	Magnesium-transporting ATPase, P-type 1	Salmonella enterica
A0A953NDH0	Magnesium-transporting ATPase, P-type 1	Mycoplasma tauri
A0ABD7Z7S6	Magnesium-transporting ATPase, P-type 1	Lacticaseibacillus zeae subsp. silagei
A0ABY9LCG3	Magnesium-transporting ATPase, P-type 1	Lacticaseibacillus styriensis
A0A0D6DZ36	Magnesium-transporting ATPase, P-type 1	Pseudolactococcus piscium MKFS47
A0ABY9L0U8	Magnesium-transporting ATPase, P-type 1	Lacticaseibacillus parahuelsenbergensis
A0ABM7S4D8	Magnesium-transporting ATPase, P-type 1	Pseudomonas izuensis
A0A5P5ZJG8	Magnesium-transporting ATPase, P-type 1	Lactobacillus acetotolerans
A0ABT0EF83	Magnesium-transporting ATPase, P-type 1	Pseudomonas emilianonis
Q9CG53	Magnesium-transporting ATPase, P-type 1	Lactococcus lactis subsp. lactis (strain IL1403)
A0A9X1RAZ2	Magnesium-transporting ATPase, P-type 1	Bradyrhizobium zhengyangense
A0ABS9LVN1	Magnesium-transporting ATPase, P-type 1	Bradyrhizobium zhengyangense
A0ABR4R556	Magnesium-transporting ATPase, P-type 1	Bordetella hinzii OH87 BAL007II
A0ABS9IF87	Magnesium-transporting ATPase, P-type 1	Pseudomonas petrae
A0ABS9QF60	Magnesium-transporting ATPase, P-type 1	Mesorhizobium retamae
A0ABR4RGB6	Magnesium-transporting ATPase, P-type 1	Bordetella bronchiseptica 00-P-2796
A0AAW5WWZ5	Magnesium-transporting ATPase, P-type 1	Lactobacillus mulieris
A0AAP3M360	Magnesium-transporting ATPase, P-type 1	Lactobacillus mulieris
A0A9X4JMV2	Magnesium-transporting ATPase, P-type 1	Citrobacter portucalensis
A0AAJ1JP00	Magnesium-transporting ATPase, P-type 1	Citrobacter portucalensis
A0ABS9U0K9	Magnesium-transporting ATPase, P-type 1	Sinomonas terrae
A0A8F9EGT0	Magnesium-transporting ATPase, P-type 1	Salmonella enterica
A0A8F9EI16	Magnesium-transporting ATPase, P-type 1	Salmonella enterica
A0AAE2URH6	Magnesium-transporting ATPase, P-type 1	Enterobacter asburiae
A0ABD7FEV9	Magnesium-transporting ATPase, P-type 1	Escherichia coli O141:H4
A0ABT0FFW4	Magnesium-transporting ATPase, P-type 1	Microbacterium croceum
A0AAW4QID8	Magnesium-transporting ATPase, P-type 1	Enterococcus lactis
A0ABT2XDL2	Magnesium-transporting ATPase, P-type 1	Stenotrophomonas riyadhensis
A0ABS6VLG1	Magnesium-transporting ATPase, P-type 1	Pantoea allii
A0AAE2ZHU0	Magnesium-transporting ATPase, P-type 1	Providencia rettgeri
A0A8F7N4B0	Magnesium-transporting ATPase, P-type 1	Salmonella enterica subsp. arizonae
A0ABX8TN87	Magnesium-transporting ATPase, P-type 1	Brevundimonas nasdae
A0A8X8GND8	Magnesium-transporting ATPase, P-type 1	Acinetobacter guillouiae
A0AA41HF11	Magnesium-transporting ATPase, P-type 1	Duganella violaceipulchra
A0ABS7W0T9	Magnesium-transporting ATPase, P-type 1	Streptomyces olivaceus
A0ABS6PFN6	Magnesium-transporting ATPase, P-type 1	Pseudomonas ekonensis
A0ABS6Q281	Magnesium-transporting ATPase, P-type 1	Pseudomonas farris
A0ABS6NTE5	Magnesium-transporting ATPase, P-type 1	Pseudomonas azadiae
A0ABS6QQY9	Magnesium-transporting ATPase, P-type 1	Pseudomonas azerbaijanoccidentalis
A0ABS6RKF7	Magnesium-transporting ATPase, P-type 1	Pseudomonas triticicola
A0ABS7DV83	Magnesium-transporting ATPase, P-type 1	Streptococcus humanilactis
A0ABS6TBL0	Magnesium-transporting ATPase, P-type 1	Enterococcus alishanensis
A0ABD7TC01	Magnesium-transporting ATPase, P-type 1	Pseudomonas pergaminensis
A0ABD7TAL2	Magnesium-transporting ATPase, P-type 1	Pseudomonas pergaminensis
A0ACD4ALV9	Magnesium-translocating P-type ATPase	Klebsiella africana
A0ACD4AUD2	Magnesium-translocating P-type ATPase	Klebsiella africana
A0AAP2HGJ1	Magnesium-transporting ATPase, P-type 1	Burkholderia multivorans
A0ABX8P5Z0	Magnesium-transporting ATPase, P-type 1	Pseudomonas asgharzadehiana
A0ABX8M9L9	Magnesium-transporting ATPase, P-type 1	Pseudomonas muyukensis
A0ABX8N6J3	Magnesium-transporting ATPase, P-type 1	Pseudomonas fakonensis
A0ABX8NL58	Magnesium-transporting ATPase, P-type 1	Pseudomonas maumuensis
A0ABX8MGV9	Magnesium-transporting ATPase, P-type 1	Pseudomonas sessilinigenes
A0ABX8MYG6	Magnesium-transporting ATPase, P-type 1	Pseudomonas sessilinigenes
A0ABS6MT37	Magnesium-transporting ATPase, P-type 1	Geopseudomonas aromaticivorans
A0A8F2V157	Magnesium-transporting ATPase, P-type 1	Salmonella enterica subsp. enterica serovar Bovismorbificans str. Sal610
A0A8F2ZYE1	Magnesium-transporting ATPase, P-type 1	Salmonella enterica subsp. enterica serovar Bovismorbificans str. Sal610
A0A9X8RMH4	Magnesium-transporting ATPase, P-type 1	Clostridioides difficile
A0AAX3DXI9	Magnesium-transporting ATPase, P-type 1	Rhodopseudomonas palustris
A0ABS6GBG5	Magnesium-transporting ATPase, P-type 1	Enterobacter sichuanensis
A0ABD7U8R6	Magnesium-transporting ATPase, P-type 1	Bacteroides thetaiotaomicron
A0AA46UCX4	Magnesium-transporting ATPase, P-type 1	Bacteroides thetaiotaomicron
A0ABS6F0F2	Magnesium-transporting ATPase, P-type 1	Clostridium simiarum
A0ABS6G5U1	Magnesium-transporting ATPase, P-type 1	Alkaliphilus flagellatus
A0ABS6EJ95	Magnesium-transporting ATPase, P-type 1	Clostridium mobile
A0ABS6E3T1	Magnesium-transporting ATPase, P-type 1	Tissierella simiarum
A0ABX8JTE5	Magnesium-transporting ATPase, P-type 1	Leclercia pneumoniae
A0ABS6DRP2	Magnesium-transporting ATPase, P-type 1	Mycoplasma zalophidermidis
A6THH1	Magnesium-transporting ATPase, P-type 1	Klebsiella pneumoniae subsp. pneumoniae (strain ATCC 700721 / MGH 78578)
A0ABS6C4G2	Magnesium-transporting ATPase, P-type 1	Clostridium algidicarnis
A0ABS6C3F8	Magnesium-transporting ATPase, P-type 1	Clostridium algidicarnis
B5Y2U9	Magnesium-transporting ATPase, P-type 1	Klebsiella variicola (strain 342)
A0ABX8JK72	Magnesium-transporting ATPase, P-type 1	Geomonas diazotrophica
A0ABX8JKQ1	Magnesium-transporting ATPase, P-type 1	Geomonas diazotrophica
A0ABX8J5S8	Magnesium-transporting ATPase, P-type 1	Geomonas oryzisoli
A0ABX8J9T4	Magnesium-transporting ATPase, P-type 1	Geomonas oryzisoli
A0ABX8LC27	Magnesium-transporting ATPase, P-type 1	Geomonas subterranea
A0ABX8LC18	Magnesium-transporting ATPase, P-type 1	Geomonas subterranea
A0A285AWV4	Magnesium-transporting ATPase, P-type 1	Klebsiella grimontii
A0A6N2XY07	Magnesium-transporting ATPase, P-type 1	Klebsiella oxytoca
A0AAJ4NGB2	Magnesium-transporting ATPase, P-type 1	Providencia rettgeri
A0ABS6CCR5	Magnesium-transporting ATPase, P-type 1	Streptomyces niphimycinicus
A0A454C9V7	Magnesium-transporting ATPase, P-type 1	Metamycoplasma hominis
A0A975RKY0	Magnesium-transporting ATPase, P-type 1	Bradyrhizobium sediminis
A0A951QH78	Magnesium-transporting ATPase, P-type 1	Drouetiella hepatica Uher 2000/2452
A0A212JQ71	Magnesium-transporting ATPase, P-type 1	uncultured Desulfovibrio sp
A0A212L9C5	Magnesium-transporting ATPase, P-type 1	uncultured Desulfovibrio sp
A0A212IBG6	Magnesium-transporting ATPase, P-type 1	uncultured Citrobacter sp
A0A947GE28	Magnesium-transporting ATPase, P-type 1	Prosthecodimorpha staleyi
A0A9X1ITJ0	Magnesium-transporting ATPase, P-type 1	Sphingobium nicotianae
A0A9X1ISE0	Magnesium-transporting ATPase, P-type 1	Sphingobium nicotianae
A0A9Q2WCU9	Magnesium-transporting ATPase, P-type 1	Enterobacter hormaechei subsp. hoffmannii
A0ABY3Q7P8	Magnesium-transporting ATPase, P-type 1	Pseudomonas fitomaticsae
A0ABX8FMI3	Magnesium-transporting ATPase, P-type 1	Streptomyces koelreuteriae
A0ABX8ESV8	Magnesium-transporting ATPase, P-type 1	Pseudomonas hormoni
A0AAU9CST7	Magnesium-transporting ATPase, P-type 1	Xylocopilactobacillus apis
A0ABM8BF70	Magnesium-translocating P-type ATPase	Lactobacillus xylocopicola
A0A8E6EWN7	Magnesium-transporting ATPase, P-type 1	Telmatocola sphagniphila
A0ABS7FJ74	Magnesium-transporting ATPase, P-type 1	Chromobacterium subtsugae
A0A942X994	Magnesium-transporting ATPase, P-type 1	Streptococcus mitis
A0A943GNN1	Magnesium-transporting ATPase, P-type 1	Collinsella intestinalis
A0A943DS07	Magnesium-transporting ATPase, P-type 1	Bacteroides thetaiotaomicron
A0A943HNK8	Magnesium-transporting ATPase, P-type 1	Streptococcus parasanguinis
A0ABX8CH10	Magnesium-transporting ATPase, P-type 1	Nocardia tengchongensis
A0ABS9M316	Magnesium-translocating P-type ATPase	Sesame phyllody phytoplasma
A0A943LU89	Magnesium-transporting ATPase, P-type 1	Streptococcus vestibularis
A0ABX8DX89	Magnesium-transporting ATPase, P-type 1	Pseudomonas qingdaonensis
A0A943SVE5	Magnesium-transporting ATPase, P-type 1	Streptococcus parasanguinis
A0ABS5KQH3	Magnesium-transporting ATPase, P-type 1	Catenulispora pinistramenti
A0ABS5KMD9	Magnesium-transporting ATPase, P-type 1	Catenulispora pinistramenti
A0A8J7WU99	Magnesium-transporting ATPase, P-type 1	Actinocrinis puniceicyclus
A0ABY6JJ88	Magnesium-transporting ATPase, P-type 1	Siccibacter colletis
A0ABS5MV15	Magnesium-transporting ATPase, P-type 1	Pseudomonas rustica
A0ABY5CN40	Magnesium-transporting ATPase, P-type 1	Serratia entomophila
A0ABY5CUK4	Magnesium-transporting ATPase, P-type 1	Serratia entomophila
A0A942E6V9	Magnesium-transporting ATPase, P-type 1	Pseudaminobacter soli
A0A9X4AP49	Magnesium-transporting ATPase, P-type 1	Polyangium jinanense
A0A975MQY4	Magnesium-transporting ATPase, P-type 1	Methylomonas paludis
A0ABS5V941	Magnesium-transporting ATPase, P-type 1	'Elaeagnus angustifolia' witches'-broom phytoplasma
A0ABS5LL59	Magnesium-transporting ATPase, P-type 1	'Santalum album' aster yellows phytoplasma
A0ABS5J7B1	Magnesium-transporting ATPase, P-type 1	Chitinophaga hostae
A0A5P9QAN7	Magnesium-importing ATPase	Luteimicrobium xylanilyticum
A0AA41E444	Magnesium-transporting ATPase, P-type 1	Burkholderia ambifaria
A0ABT0ZXG4	Magnesium-transporting ATPase, P-type 1	Pseudonocardia humida
A0ACC7PYF4	Magnesium-translocating P-type ATPase	Klebsiella pneumoniae subsp. pneumoniae
A0A941CNY5	Magnesium-transporting ATPase, P-type 1	Proteiniclasticum sediminis
A0A941CNU6	Magnesium-transporting ATPase, P-type 1	Proteiniclasticum sediminis
A0A975FZR8	Magnesium-transporting ATPase, P-type 1	Phenylobacterium montanum
A0A955I5J8	Magnesium-transporting ATPase, P-type 1	Candidatus Dojkabacteria bacterium
A0ACC7QUJ8	Magnesium-translocating P-type ATPase	Klebsiella pneumoniae subsp. pneumoniae
A0ABS6DQ24	Magnesium-transporting ATPase, P-type 1	Cedecea davisae
A0ABS6DCQ4	Magnesium-transporting ATPase, P-type 1	Cedecea davisae
A0A975G9D0	Magnesium-transporting ATPase, P-type 1	Luteolibacter ambystomatis
A0ABS5E423	Magnesium-transporting ATPase, P-type 1	Neokomagataea anthophila
A0AAD1L5B2	Magnesium-transporting ATPase, P-type 1	Citrobacter braakii
A0A977KZU1	Magnesium-transporting ATPase, P-type 1	Woronichinia naegeliana WA131
A0ABS9YV64	Magnesium-transporting ATPase, P-type 1	Candidatus Mycolicibacterium alkanivorans
A0A921NMC4	Magnesium-transporting ATPase, P-type 1	Pseudomonas lactis
A0A921NJT7	Magnesium-transporting ATPase, P-type 1	Pseudomonas lactis
A0A921DVY7	Magnesium-transporting ATPase, P-type 1	Lapidilactobacillus dextrinicus
A0A921I1E3	Magnesium-transporting ATPase, P-type 1	Lachnoclostridium phocaeense
A0A9E4DUS5	Magnesium-transporting ATPase, P-type 1	Enterococcus aquimarinus
A0A921HK27	Magnesium-transporting ATPase, P-type 1	Phocaeicola plebeius
A0A921K5A1	Magnesium-transporting ATPase, P-type 1	Lactobacillus crispatus
A0A921ILF5	Magnesium-transporting ATPase, P-type 1	Subdoligranulum variabile
A0A921FDU1	Magnesium-transporting ATPase, P-type 1	Phocaeicola coprocola
A0A921KKY5	Magnesium-transporting ATPase, P-type 1	Thermophilibacter provencensis
A0ABS7SYZ7	Magnesium-transporting ATPase, P-type 1	Anaerococcus murdochii
A0AAJ5SU31	Magnesium-transporting ATPase, P-type 1	Pseudomonas soli
A0ABS8E332	Magnesium-transporting ATPase, P-type 1	Streptomyces flavotricini
A0ABS7TGJ3	Magnesium-transporting ATPase, P-type 1	Thermomonas beijingensis
A0ABS7R0Z9	Magnesium-transporting ATPase, P-type 1	Streptantibioticus parmotrematis
A0ABY4UMK6	Magnesium-transporting ATPase, P-type 1	Streptomyces filamentosus
A0A9P2LQT5	Magnesium-transporting ATPase, P-type 1	Escherichia coli O157
A0ABS7MHW1	Magnesium-transporting ATPase, P-type 1	Collinsella ureilytica
A0ABX9ASV4	Magnesium-transporting ATPase, P-type 1	Symbiopectobacterium purcellii
A0ABS7L118	Magnesium-transporting ATPase, P-type 1	Clostridium sardiniense
A0ABY7XWE7	Magnesium-transporting ATPase, P-type 1	Stenotrophomonas forensis
A0ABT0SI15	Magnesium-transporting ATPase, P-type 1	Stenotrophomonas mori
A0AAW5F3L2	Magnesium-transporting ATPase, P-type 1	Clostridium symbiosum
A0AAW5F3Z9	Magnesium-transporting ATPase, P-type 1	Clostridium symbiosum
A0ABX9B7G9	Magnesium-transporting ATPase, P-type 1	Pseudomonas mosselii
A0ABT6QB04	Magnesium-transporting ATPase, P-type 1	Streptococcus hohhotensis
A0ABS9Z670	Magnesium-transporting ATPase, P-type 1	Candidatus Rhodoblastus alkanivorans
A0ABS7FQA4	Magnesium-transporting ATPase, P-type 1	Actinomadura parmotrematis
A0ABX8WIA3	Magnesium-transporting ATPase, P-type 1	Devosia salina
A0ABS7F563	Magnesium-transporting ATPase, P-type 1	Caldovatus aquaticus
A0AB35FVQ3	Magnesium-transporting ATPase, P-type 1	Streptococcus gordonii
A0AAP2K9X9	Magnesium-transporting ATPase, P-type 1	Streptococcus anginosus
A0ABX8VUZ7	Magnesium-transporting ATPase, P-type 1	Mycolicibacterium pallens
A0AAW4Z7I7	Magnesium-transporting ATPase, P-type 1	Bacteroides thetaiotaomicron
A0ABS3HIN2	Magnesium-transporting ATPase, P-type 1	Candidatus Enterococcus murrayae
A0ABS3HCX1	Magnesium-transporting ATPase, P-type 1	Candidatus Enterococcus murrayae
A0ABS3H825	Magnesium-transporting ATPase, P-type 1	Candidatus Enterococcus myersii
A0ABS3HZK7	Magnesium-transporting ATPase, P-type 1	Candidatus Enterococcus courvalinii
A0ABS3L8W5	Magnesium-transporting ATPase, P-type 1	Candidatus Enterococcus moelleringii
A0ABS3L5W7	Magnesium-transporting ATPase, P-type 1	Candidatus Enterococcus moelleringii
A0ABS3H0T5	Magnesium-transporting ATPase, P-type 1	Candidatus Enterococcus ikei
A0ABS3GXX8	Magnesium-transporting ATPase, P-type 1	Candidatus Enterococcus ikei
A0A9E6MW40	Magnesium-transporting ATPase, P-type 1	Ferrovum myxofaciens
A0AAT9MCF1	Magnesium-transporting ATPase, P-type 1	Salmonella enterica subsp. enterica serovar Abaetetuba str. ATCC 35640
A0AAT9MFZ3	Magnesium-transporting ATPase, P-type 1	Salmonella enterica subsp. enterica serovar Abaetetuba str. ATCC 35640
A0AAT9MQR2	Magnesium-transporting ATPase, P-type 1	Salmonella enterica subsp. enterica serovar Newport str. WA_14882
A0AAT9MSC2	Magnesium-transporting ATPase, P-type 1	Salmonella enterica subsp. enterica serovar Newport str. WA_14882
A0A8E5JK91	Magnesium-transporting ATPase, P-type 1	Salmonella enterica subsp. enterica serovar Enteritidis str. 607307-2
A0A8E5JJT5	Magnesium-transporting ATPase, P-type 1	Salmonella enterica subsp. enterica serovar Enteritidis str. 607307-2
A0AAT9N2F4	Magnesium-transporting ATPase, P-type 1	Salmonella enterica subsp. enterica serovar Give var. 15 str. CFSAN004343
A0AAT9N411	Magnesium-transporting ATPase, P-type 1	Salmonella enterica subsp. enterica serovar Give var. 15 str. CFSAN004343
A0ABS3DPV8	Magnesium-transporting ATPase, P-type 1	Corallococcus macrosporus
A0ABX7P426	Magnesium-transporting ATPase, P-type 1	Pyxidicoccus parkwayensis
A0ABX7MCG9	Magnesium-transporting ATPase, P-type 1	Niveibacterium microcysteis
A0A9X0YD80	Magnesium-transporting ATPase, P-type 1	Pseudomonas lactucae
A0A9X1C3U2	Magnesium-transporting ATPase, P-type 1	Pseudomonas lactucae
A0ABS2U9Y7	Magnesium-transporting ATPase, P-type 1	Leptospira ainlahdjerensis
A0AA45QQL2	Magnesium-transporting ATPase, P-type 1	Lactococcus taiwanensis
A0AAX2ZCP9	Magnesium-transporting ATPase, P-type 1	Terrisporobacter hibernicus
A0A0B0H8S3	P-type magnesium transporter MtgA	Solemya velum gill symbiont
A0ABX7K2T7	Magnesium-transporting ATPase, P-type 1	Pseudomonas hygromyciniae
A0ABD7DFG2	Magnesium-transporting ATPase, P-type 1	Bacillus cereus
A0A5V9GIZ0	Magnesium-transporting ATPase, P-type 1	Salmonella enterica subsp. enterica serovar Wandsworth
A0A5V9GG24	Magnesium-transporting ATPase, P-type 1	Salmonella enterica subsp. enterica serovar Wandsworth
A0ABD7EAN5	Magnesium-transporting ATPase, P-type 1	Escherichia albertii
A0AAI9I1L5	Magnesium-transporting ATPase, P-type 1	Providencia stuartii
A0ABS3GAN2	Magnesium-transporting ATPase, P-type 1	Streptococcus vaginalis
A0ABD7CHT1	Magnesium-transporting ATPase, P-type 1	Clostridium botulinum
A0ABS5GJM5	Magnesium-transporting ATPase, P-type 1	Bradyrhizobium denitrificans
A0ABS5GHB5	Magnesium-transporting ATPase, P-type 1	Bradyrhizobium denitrificans
A0ABS5GG53	Magnesium-transporting ATPase, P-type 1	Bradyrhizobium denitrificans
A0A940WKR8	Magnesium-transporting ATPase, P-type 1	Microbispora oryzae
A0ABS7GQX0	Magnesium-transporting ATPase, P-type 1	Rhizobium mesosinicum
A0ABX7GLZ2	Magnesium-transporting ATPase, P-type 1	Pseudomonas granadensis
A0A8F7Y9U2	Magnesium-transporting ATPase, P-type 1	Salmonella enterica
A0A8F7V2W4	Magnesium-transporting ATPase, P-type 1	Salmonella enterica subsp. salamae
A0A8F7V0P0	Magnesium-transporting ATPase, P-type 1	Salmonella enterica subsp. salamae
A0A8F7USD2	Magnesium-transporting ATPase, P-type 1	Salmonella enterica subsp. salamae
A0ABS1V3B6	Magnesium-transporting ATPase, P-type 1	Belnapia mucosa
A0ABS2BHC8	Magnesium-transporting ATPase, P-type 1	Jeongeupia naejangsanensis
A0A7U0N4F1	Magnesium-transporting ATPase, P-type 1	Serratia proteamaculans
A0A7U0N9B9	Magnesium-transporting ATPase, P-type 1	Serratia proteamaculans
A0A5K1IX70	Magnesium-transporting ATPase, P-type 1	Collinsella intestinalis
A0ABS1R189	Magnesium-transporting ATPase, P-type 1	Sphingobacterium faecale
A0ABS1Q315	Magnesium-transporting ATPase, P-type 1	Streptomyces endocoffeicus
A0ABS1MSW0	Magnesium-transporting ATPase, P-type 1	Streptomyces siderophoricus
A0ABS1MCE3	Magnesium-transporting ATPase, P-type 1	Nocardia acididurans
A0AAW4GDQ4	Magnesium-transporting ATPase, P-type 1	Stenotrophomonas lactitubi
A0ABS1J3V7	Magnesium-transporting ATPase, P-type 1	Catonella massiliensis
A0ABD7BYB5	Magnesium-transporting ATPase, P-type 1	Stenotrophomonas maltophilia
A0ACC5RM27	Magnesium-translocating P-type ATPase	Enterobacter agglomerans
A0ABS1K4S2	Magnesium-transporting ATPase, P-type 1	Sinomonas cellulolyticus
A0A8A8S298	Magnesium-transporting ATPase, P-type 1	Salmonella typhimurium
A0ABS1ZAH9	Magnesium-transporting ATPase, P-type 1	Pantoea eucrina
A0ABD4PJR8	Magnesium-transporting ATPase, P-type 1	Clostridium perfringens
A0A934SY31	Magnesium-transporting ATPase, P-type 1	Noviherbaspirillum pedocola
A0A934SXQ7	Magnesium-transporting ATPase, P-type 1	Noviherbaspirillum pedocola
A0AAW4J061	Magnesium-transporting ATPase, P-type 1	Clostridium perfringens
A0A934TQ42	Magnesium-transporting ATPase, P-type 1	Ramlibacter ginsenosidimutans
A0ABX7AB99	Magnesium-transporting ATPase, P-type 1	Providencia manganoxydans
A0ABS1G8Z0	Magnesium-transporting ATPase, P-type 1	Listeria ivanovii subsp. londoniensis
A0A9P2LDR2	Magnesium-transporting ATPase, P-type 1	Acinetobacter baumannii
A0A974NEC9	Magnesium-transporting ATPase, P-type 1	Entomomonas asaccharolytica
A0ABS1FAX7	Magnesium-transporting ATPase, P-type 1	Azospirillum endophyticum
A0ABS1FVZ3	Magnesium-transporting ATPase, P-type 1	Chryseobacterium paridis
A0A8I1KEM3	Magnesium-transporting ATPase, P-type 1	Enterobacter asburiae
A0ABX7MHE9	Magnesium-transporting ATPase, P-type 1	Erwinia amylovora
A0A7T8LMU6	Magnesium-transporting ATPase, P-type 1	Salmonella bongori
A0A7T8LIZ0	Magnesium-transporting ATPase, P-type 1	Salmonella bongori
A0A7T8FGL6	Magnesium-transporting ATPase, P-type 1	Salmonella enterica I
A0A7T8FHF9	Magnesium-transporting ATPase, P-type 1	Salmonella enterica I
A0AC61MP52	Magnesium-translocating P-type ATPase	Miniphocaeibacter halophilus
A0A8I1FN43	Magnesium-transporting ATPase, P-type 1	Pseudomonas psychrophila
A0A8I1FNY4	Magnesium-transporting ATPase, P-type 1	Pseudomonas psychrophila
A0A7T7AJI2	Magnesium-transporting ATPase, P-type 1	Burkholderia anthina
A0A8J7IR27	Magnesium-transporting ATPase, P-type 1	Geomesophilobacter sediminis
A0ABS0YIB3	Magnesium-transporting ATPase, P-type 1	Geomonas anaerohicana
A0ABS0YAI8	Magnesium-transporting ATPase, P-type 1	Geomonas anaerohicana
A0ABS0YW05	Magnesium-transporting ATPase, P-type 1	Geomonas propionica
A0A7T7XPQ6	Magnesium-transporting ATPase, P-type 1	Breznakiella homolactica
A0A8I1EJD6	Magnesium-transporting ATPase, P-type 1	Pseudomonas putida
A0ABS0TYB1	Magnesium-transporting ATPase, P-type 1	Serratia proteamaculans
A0ABS0TMV5	Magnesium-transporting ATPase, P-type 1	Serratia proteamaculans
A0ABS1LS56	Magnesium-transporting ATPase, P-type 1	Lactobacillus kitasatonis
A0ABS1LRV3	Magnesium-transporting ATPase, P-type 1	Lactobacillus kitasatonis
A0A9C7QM85	Magnesium-transporting ATPase, P-type 1	Citrobacter amalonaticus
A0A934QE94	Magnesium-transporting ATPase, P-type 1	Leucobacter edaphi
A0AAN5T0C9	Magnesium-transporting ATPase, P-type 1	Legionella pneumophila
A0AA37ZDM2	Magnesium-transporting ATPase, P-type 1	Citrobacter werkmanii
A0A8I1ANQ6	Magnesium-transporting ATPase, P-type 1	Burkholderia cepacia
A0AAD3U9M9	Magnesium-transporting ATPase, P-type 1	Aeromonas hydrophila
A0ABS5K4R6	Magnesium-transporting ATPase, P-type 1	'Fragaria x ananassa' phyllody phytoplasma
A0AAN5U8W2	Magnesium-transporting ATPase, P-type 1	Escherichia coli
A0ABS5BB72	Magnesium-transporting ATPase, P-type 1	Dickeya oryzae
A0A345LVI9	Magnesium-transporting ATPase, P-type 1	Providencia huaxiensis
A0AAP2BFJ9	Magnesium-transporting ATPase, P-type 1	Klebsiella oxytoca
A0ABS4DMQ4	Magnesium-transporting ATPase, P-type 1	Frateuria flava
A0AAW4JXE4	Magnesium-transporting ATPase, P-type 1	Leptospira interrogans serovar Icterohaemorrhagiae
A0ABS4AQS2	Magnesium-transporting ATPase, P-type 1	Roseomonas nitratireducens
A0A940XEW3	Magnesium-transporting ATPase, P-type 1	Streptomyces tagetis
A0ABS7DQQ6	Magnesium-transporting ATPase, P-type 1	Caproiciproducens faecalis
A0A8H9SH11	Magnesium-transporting ATPase, P-type 1	Escherichia coli
A0A062IIH3	Magnesium-transporting ATPase, P-type 1	Acinetobacter baumannii 21072
A0A836M2K1	Magnesium-transporting ATPase, P-type 1	Acinetobacter baumannii 1499986
A0A9P2XIX9	Magnesium-transporting ATPase, P-type 1	Acinetobacter baumannii 1462234
A0A009PVU1	Magnesium-translocating P-type ATPase	Acinetobacter baumannii 625974
A0ABS3MNC4	Magnesium-transporting ATPase, P-type 1	Bradyrhizobium quebecense
A0ACD3V3E9	Magnesium-translocating P-type ATPase	Bradyrhizobium quebecense
A0AAP1Y8A4	Magnesium-transporting ATPase, P-type 1	Burkholderia contaminans
A0A939RWM0	Magnesium-transporting ATPase, P-type 1	Bradyrhizobium barranii subsp. barranii
A0ABS3RV28	Magnesium-transporting ATPase, P-type 1	Actinomadura violacea
A0A939T8R1	Magnesium-transporting ATPase, P-type 1	Actinomadura barringtoniae
A0AAJ4T7M7	Magnesium-transporting ATPase, P-type 1	Janthinobacterium lividum
A0A8A4V297	Magnesium-transporting ATPase, P-type 1	Lactobacillus gasseri
A0A8A4E926	Magnesium-transporting ATPase, P-type 1	Burkholderia pseudomallei
A0A8I1W440	Magnesium-transporting ATPase, P-type 1	Plesiomonas shigelloides
A0A939KRM9	Magnesium-transporting ATPase, P-type 1	Acetobacter garciniae
A0ABS3GGY2	Magnesium-transporting ATPase, P-type 1	Chromobacterium haemolyticum
A0ABS6L000	Magnesium-transporting ATPase, P-type 1	Rahnella perminowiae
A0ABS6LJ04	Magnesium-transporting ATPase, P-type 1	Rahnella ecdela
A0ABS6LHZ8	Magnesium-transporting ATPase, P-type 1	Rahnella ecdela
A0ABS6LXX6	Magnesium-transporting ATPase, P-type 1	Rahnella bonaserana
A0ABS6LWV0	Magnesium-transporting ATPase, P-type 1	Rahnella bonaserana
A0ABX8YVI6	Magnesium-transporting ATPase, P-type 1	Pseudomonas germanica
A0ABD4R5N8	Magnesium-transporting ATPase, P-type 1	Enterobacter roggenkampii
A0ABX7QFE6	Magnesium-transporting ATPase, P-type 1	Flavobacterium endoglycinae
A0A931CQP1	Magnesium-transporting ATPase, P-type 1	Arthrobacter terrae
A0ABS0E882	Magnesium-transporting ATPase, P-type 1	Rahnella laticis
A0ABS0E429	Magnesium-transporting ATPase, P-type 1	Rahnella laticis
A0ABS0DW90	Magnesium-transporting ATPase, P-type 1	Rahnella victoriana
A0ABS7RU39	Magnesium-transporting ATPase, P-type 1	Leclercia barmai
A0AA40X3B7	Magnesium-transporting ATPase, P-type 1	Rouxiella silvae
A0AA40X126	Magnesium-transporting ATPase, P-type 1	Rouxiella silvae
A0ABD4JZK7	Magnesium-transporting ATPase, P-type 1	Enterobacter hormaechei
A0A930VIE4	Magnesium-transporting ATPase, P-type 1	Nocardioides agariphilus
A0ABS2KDV1	Magnesium-transporting ATPase, P-type 1	Dyella mobilis
A0ABW8JYZ7	Magnesium-transporting ATPase, P-type 1	Dyella koreensis
A0ABW8J646	Magnesium-transporting ATPase, P-type 1	Rhodanobacter hydrolyticus
A0ABS2JWH5	Magnesium-transporting ATPase, P-type 1	Dyella kyungheensis
A0ABS2K2R1	Magnesium-transporting ATPase, P-type 1	Dyella flava
A0ABW8INJ8	Magnesium-transporting ATPase, P-type 1	Dyella humi
A0ABW8JNN3	Magnesium-transporting ATPase, P-type 1	Dyella ginsengisoli
A0ABW8JJG4	Magnesium-transporting ATPase, P-type 1	Dyella jejuensis
A0ABW8KDN9	Magnesium-transporting ATPase, P-type 1	Dyella agri
A0ABW8IT47	Magnesium-transporting ATPase, P-type 1	Dyella lipolytica
A0ABD4K926	Magnesium-transporting ATPase, P-type 1	Lelliottia nimipressuralis
A0ABX7GUD8	Magnesium-transporting ATPase, P-type 1	Dyella caseinilytica
A0ABR9XE79	Magnesium-transporting ATPase, P-type 1	Mucilaginibacter boryungensis
A0A7S7NVP4	Magnesium-transporting ATPase, P-type 1	Paludibaculum fermentans
A0A7S7SM05	Magnesium-transporting ATPase, P-type 1	Paludibaculum fermentans
A0A930XYF7	Magnesium-transporting ATPase, P-type 1	Flavobacterium soyangense
A0ABR9STQ9	Magnesium-transporting ATPase, P-type 1	Pseudomonas cyclaminis
A0AA40WCE5	Magnesium-transporting ATPase, P-type 1	Leptospira interrogans serovar Pomona
A0A9D7SXN4	Magnesium-translocating P-type ATPase	Candidatus Opimibacter skivensis
A0A9D7LNZ8	Magnesium-transporting ATPase, P-type 1	Candidatus Dechloromonas phosphorivorans
A0A936N9U6	Magnesium-transporting ATPase, P-type 1	Candidatus Neomicrothrix subdominans
A0A8H9JRD3	Magnesium-transporting ATPase, P-type 1	Listeria monocytogenes
A0A7S7RU60	Magnesium-transporting ATPase, P-type 1	Thermophilibacter immobilis
A0A7S7M8L4	Magnesium-transporting ATPase, P-type 1	Thermophilibacter immobilis
A0A7M2REE3	Magnesium-transporting ATPase, P-type 1	Blautia liquoris
A0A7M2RJ63	Magnesium-transporting ATPase, P-type 1	Blautia liquoris
A0ABR9RCA0	Magnesium-transporting ATPase, P-type 1	Pseudoflavonifractor gallinarum
A0ABR9RC69	Magnesium-transporting ATPase, P-type 1	Pseudoflavonifractor gallinarum
A0ABR9RHE1	Magnesium-transporting ATPase, P-type 1	Claveliimonas monacensis
A0ABR9QT38	Magnesium-transporting ATPase, P-type 1	Thermophilibacter gallinarum
A0A7M1KV62	Magnesium-transporting ATPase, P-type 1	Aerococcus urinaeequi
A0A485B137	Magnesium-transporting ATPase, P-type 1	Raoultella terrigena
A0AAP9XU24	Magnesium-transporting ATPase, P-type 1	Raoultella terrigena
A0A7S8WBI9	Magnesium-transporting ATPase, P-type 1	Acinetobacter baumannii
A0A7M1KLE4	Magnesium-transporting ATPase, P-type 1	Pseudomonas poae
A0AAW4P141	Magnesium-transporting ATPase, P-type 1	Pectobacterium polaris
A0ABY4T4J2	Magnesium-transporting ATPase, P-type 1	Luteibacter flocculans
A0A7M2J0R5	Magnesium-transporting ATPase, P-type 1	Pseudomonas fluorescens
A0A7M2J0I2	Magnesium-transporting ATPase, P-type 1	Pseudomonas fluorescens
A0A7M2IY55	Magnesium-transporting ATPase, P-type 1	Pseudomonas fluorescens
A0ABR9Q7G5	Magnesium-transporting ATPase, P-type 1	Enterobacter pasteurii
A0ABR9NP66	Magnesium-transporting ATPase, P-type 1	Acinetobacter oleivorans
A0AAP1QY82	Magnesium-transporting ATPase, P-type 1	Acinetobacter baumannii
A0ABU1DGL5	Magnesium-transporting ATPase, P-type 1	Chelatococcus sambhunathii
A0ABR9G896	Magnesium-transporting ATPase, P-type 1	Dyella acidiphila
A0AAE2PZW5	Magnesium-transporting ATPase, P-type 1	Pseudomonas fluorescens
A0ABR9AE38	Magnesium-transporting ATPase, P-type 1	Pseudomonas lutea
A0ACC5PQF3	Magnesium-translocating P-type ATPase	Enterobacter agglomerans
A0ABR8LEC4	Magnesium-transporting ATPase, P-type 1	Microbispora bryophytorum subsp. camponoti
A0A927EE93	Magnesium-transporting ATPase, P-type 1	Bosea spartocytisi
A0ABR9CWY4	Magnesium-transporting ATPase, P-type 1	Methylomonas albis
A0A7T0DSJ4	Magnesium-transporting ATPase, P-type 1	Enterobacter mori
A0A7T0H2S3	Magnesium-transporting ATPase, P-type 1	Enterobacter mori
A0ABR7X7J7	Magnesium-transporting ATPase, P-type 1	Mucilaginibacter rigui
A0ABD7BI88	Magnesium-transporting ATPase, P-type 1	Pseudomonas putida
A0ACC5TY21	Magnesium-translocating P-type ATPase	Escherichia coli
A0A7L9GBE9	Magnesium-transporting ATPase, P-type 1	Pseudomonas taiwanensis
A0ABR7TKF9	Magnesium-transporting ATPase, P-type 1	Chitinophaga qingshengii
A0ABR7TG92	Magnesium-transporting ATPase, P-type 1	Chitinophaga qingshengii
A0A7T2GJF3	Magnesium-transporting ATPase, P-type 1	Allosphingosinicella flava
A0A927FGP0	Magnesium-transporting ATPase, P-type 1	Limnohabitans radicicola
A0A931FBD0	Magnesium-transporting ATPase, P-type 1	Enterococcus lacertideformus
A0A2V3KKQ7	Magnesium-transporting ATPase, P-type 1	Klebsiella variicola
A0A9D0YSF5	Magnesium-transporting ATPase, P-type 1	Candidatus Enterenecus faecium
A0A9D0YSW7	Magnesium-transporting ATPase, P-type 1	Candidatus Enterenecus faecium
A0A9D1L1F2	Magnesium-transporting ATPase, P-type 1 (Fragment)	Candidatus Fimiplasma intestinipullorum
A0A9D1L0E6	Magnesium-transporting ATPase, P-type 1	Candidatus Fimiplasma intestinipullorum
A0A9D1P444	Magnesium-transporting ATPase, P-type 1	Candidatus Scatomonas pullistercoris
A0A9D1LZV6	Magnesium-transporting ATPase, P-type 1	Candidatus Merdicola faecigallinarum
A0A9D1GG31	Magnesium-transporting ATPase, P-type 1	Candidatus Caccovicinus merdipullorum
A0A9D1DTE3	Magnesium-transporting ATPase, P-type 1	Candidatus Onthousia excrementipullorum
A0A9D1D9Z0	Magnesium-transporting ATPase, P-type 1	Candidatus Choladousia intestinavium
A0A9D1AAW8	Magnesium-transporting ATPase, P-type 1	Candidatus Choladousia intestinavium
A0A9D1D5Q0	Magnesium-transporting ATPase, P-type 1	Candidatus Copromonas faecavium
A0A9D1CXY8	Magnesium-transporting ATPase, P-type 1	Candidatus Coprosoma intestinipullorum
A0A9D1FAF2	Magnesium-transporting ATPase, P-type 1	Candidatus Avoscillospira avistercoris
A0A9D1CXA5	Magnesium-transporting ATPase, P-type 1	Candidatus Pullichristensenella stercorigallinarum
A0A9E2NWE6	Magnesium-transporting ATPase, P-type 1	Candidatus Fusobacterium pullicola
A0A9D2F6H8	Magnesium-transporting ATPase, P-type 1	Candidatus Enterococcus avicola
A0AAP9A0W4	Magnesium-transporting ATPase, P-type 1	Bacteroides fragilis
A0A243U175	Magnesium-transporting ATPase, P-type 1	Citrobacter freundii
A0A8H9QX54	Magnesium-transporting ATPase, P-type 1	Clostridium perfringens
A0AAN5SEJ8	Magnesium-transporting ATPase, P-type 1	Clostridium perfringens
A0A8I1AIX9	Magnesium-transporting ATPase, P-type 1	Acinetobacter bereziniae
A0AAN5KZS6	Magnesium-transporting ATPase, P-type 1	Raoultella planticola
A0AAN5L7B6	Magnesium-transporting ATPase, P-type 1	Klebsiella oxytoca
A0AAN5L752	Magnesium-transporting ATPase, P-type 1	Klebsiella oxytoca
A0A8H9TVA7	Magnesium-transporting ATPase, P-type 1	Citrobacter farmeri
A0AAJ1E190	Magnesium-transporting ATPase, P-type 1	Pseudomonas chlororaphis subsp. aurantiaca
A0AAJ0ZG75	Magnesium-transporting ATPase, P-type 1	Pseudomonas chlororaphis subsp. aurantiaca
A0AAN5RYY9	Magnesium-transporting ATPase, P-type 1	Morganella morganii
A0A9P3TB71	Magnesium-transporting ATPase, P-type 1	Kluyvera intermedia
A0AAP2EZ77	Magnesium-transporting ATPase, P-type 1	Lelliottia amnigena
A0ABS4CE83	Magnesium-transporting ATPase, P-type 1	Enterococcus larvae
A0A940P551	Magnesium-transporting ATPase, P-type 1	Vagococcus allomyrinae
A0A940SUE6	Magnesium-transporting ATPase, P-type 1	Vagococcus allomyrinae
A0ABS0ZUT9	Magnesium-transporting ATPase, P-type 1	Citrobacter sedlakii
A0ABX8KEQ4	Magnesium-transporting ATPase, P-type 1	Citrobacter pasteurii
A0ABD7F5L5	Magnesium-transporting ATPase, P-type 1	Acinetobacter septicus
A0ABX8L8G6	Magnesium-transporting ATPase, P-type 1	Acinetobacter seifertii
A0A892ICL5	Magnesium-transporting ATPase, P-type 1	Burkholderia dolosa
A0ABD7CQ23	Magnesium-transporting ATPase, P-type 1	Streptomyces californicus
A0ABX7CWX6	Magnesium-transporting ATPase, P-type 1	Sphingobacterium multivorum
A0ABX7CQ73	Magnesium-transporting ATPase, P-type 1	Sphingobacterium multivorum
A0A7T9UHD2	Magnesium-transporting ATPase, P-type 1	Acinetobacter ursingii
A0ABX7D287	Magnesium-transporting ATPase, P-type 1	Serratia liquefaciens
A0ABX7D8B4	Magnesium-transporting ATPase, P-type 1	Serratia liquefaciens
A0A7T4B480	Magnesium-transporting ATPase, P-type 1	Achromobacter deleyi
A0A7T4B3V2	Magnesium-transporting ATPase, P-type 1	Achromobacter deleyi
A0A7T7UWQ4	Magnesium-transporting ATPase, P-type 1	Elizabethkingia bruuniana
A0A7T4IRH9	Magnesium-transporting ATPase, P-type 1	Streptococcus oralis
A0A9X7V0N5	Magnesium-transporting ATPase, P-type 1	Stutzerimonas balearica
A0A7T4ADE3	Magnesium-transporting ATPase, P-type 1	Aeromonas jandaei
A0A376FST5	Magnesium-transporting ATPase, P-type 1	Escherichia coli
A0ABX6Z599	Magnesium-transporting ATPase, P-type 1	Bacillus mycoides
A0ABX6ZES2	Magnesium-transporting ATPase, P-type 1	Bacillus mycoides
A0A7T2QJW9	Magnesium-transporting ATPase, P-type 1	Bacillus tropicus
A0A109RFJ7	Magnesium-transporting ATPase, P-type 1	Aerococcus urinae
A0A7T2RZ02	Magnesium-transporting ATPase, P-type 1	Delftia acidovorans
A0A7T2SRF0	Magnesium-transporting ATPase, P-type 1	Serratia plymuthica
A0A2X4TT05	Magnesium-transporting ATPase, P-type 1	Serratia plymuthica
A0A7U4PA85	Magnesium-transporting ATPase, P-type 1	Burkholderia humptydooensis
A0A7T3DVW5	Magnesium-transporting ATPase, P-type 1	Streptococcus oralis
A0A7T3DZM0	Magnesium-transporting ATPase, P-type 1	Streptococcus oralis
A0AA89W8U5	Magnesium-transporting ATPase, P-type 1	Stenotrophomonas maltophilia
A0AA40XWE5	Magnesium-transporting ATPase, P-type 1	Stenotrophomonas maltophilia
A0ABS0LZS3	Magnesium-transporting ATPase, P-type 1	Serratia surfactantfaciens
A0ABS0LY92	Magnesium-transporting ATPase, P-type 1	Serratia surfactantfaciens
A0A9Q6VJF7	Magnesium-transporting ATPase, P-type 1	Pseudomonas fragi
A0A9Q6VRN6	Magnesium-transporting ATPase, P-type 1	Pseudomonas fragi
A0AAX1KL67	Magnesium-transporting ATPase, P-type 1	Flavonifractor plautii
A0AAX1KKY9	Magnesium-transporting ATPase, P-type 1	Flavonifractor plautii
A0ABS0KT94	Magnesium-transporting ATPase, P-type 1	Pseudomonas nitroreducens
A0A931MIY7	Magnesium-transporting ATPase, P-type 1	Caenimonas aquaedulcis
A0ABS1AQZ8	Magnesium-transporting ATPase, P-type 1	Burkholderia vietnamiensis
A0ABS1W778	Magnesium-transporting ATPase, P-type 1	Legionella bononiensis
A0AA35ARF4	Magnesium-transporting ATPase, P-type 1	Escherichia coli O26 str. RM8426
A0A8I0ZQN3	Magnesium-transporting ATPase, P-type 1	Rhodococcus erythropolis
A0A931BQS7	Magnesium-transporting ATPase, P-type 1	Microvirga alba
A0ABU6DQT2	Magnesium-transporting ATPase, P-type 1	Acinetobacter pollinis
A0ABS1ISI7	Magnesium-transporting ATPase, P-type 1	Limnobaculum allomyrinae
A0ABX6W0Z8	Magnesium-transporting ATPase, P-type 1	Streptomyces malaysiensis
D8J270	Magnesium-transporting ATPase, P-type 1	Herbaspirillum seropedicae (strain SmR1)
A0A7G8P987	Magnesium-transporting ATPase, P-type 1	Mycolicibacterium fluoranthenivorans
A0A7G8P940	Magnesium-translocating P-type ATPase	Mycolicibacterium fluoranthenivorans
A0A7D6VSY1	Magnesium-transporting ATPase, P-type 1	Clostridium intestinale
A0A931M1D3	Magnesium-transporting ATPase, P-type 1	Fimbriimonas ginsengisoli
A0ABS0LHK6	Magnesium-transporting ATPase, P-type 1	Ruoffia tabacinasalis
A0A933L5L3	Magnesium-transporting ATPase, P-type 1	Devosia nanyangense
A0A930WFC4	Magnesium-transporting ATPase, P-type 1	Streptococcus intermedius
A0A930E0D6	Magnesium-transporting ATPase, P-type 1	Parvimonas micra
A0A930DK45	Magnesium-transporting ATPase, P-type 1	Oribacterium sinus
A0A7Y8G106	Magnesium-transporting ATPase, P-type 1	Pseudomonas reactans
A0A7Y8G1G5	Magnesium-transporting ATPase, P-type 1	Pseudomonas reactans
A0A7Y8C4F1	Magnesium-transporting ATPase, P-type 1	Pseudomonas gingeri
A0A7Y7YBC8	Magnesium-transporting ATPase, P-type 1	Pseudomonas gingeri
A0A7Y7Y8Q2	Magnesium-transporting ATPase, P-type 1	Pseudomonas gingeri
A0ABX2R704	Magnesium-transporting ATPase, P-type 1	Pseudomonas reactans
A0ABX2R105	Magnesium-transporting ATPase, P-type 1	Pseudomonas reactans
A0A7Y8CFN5	Magnesium-transporting ATPase, P-type 1	Pseudomonas gingeri
A0A7Y7XV02	Magnesium-transporting ATPase, P-type 1	Pseudomonas gingeri
A0A7Y7WLA8	Magnesium-transporting ATPase, P-type 1	Pseudomonas gingeri
A0A7Y7WBT2	Magnesium-transporting ATPase, P-type 1	Pseudomonas gingeri
A0A7Y8FE53	Magnesium-transporting ATPase, P-type 1	Pseudomonas yamanorum
A0A143GHV9	Magnesium-transporting ATPase, P-type 1	Pseudomonas yamanorum
A0A7Y8ED36	Magnesium-transporting ATPase, P-type 1	Pseudomonas yamanorum
A0A7Y8GEW8	Magnesium-transporting ATPase, P-type 1	Pseudomonas salomonii
A0A7Y7RPD7	Magnesium-transporting ATPase, P-type 1	Pseudomonas edaphica
A0A7Y8KBS3	Magnesium-transporting ATPase, P-type 1	Pseudomonas edaphica
A0A7Y8DNQ5	Magnesium-transporting ATPase, P-type 1	Pseudomonas tolaasii
A0A5U2F5U7	Magnesium-transporting ATPase, P-type 1	Salmonella enterica
A0A5U2EUI9	Magnesium-transporting ATPase, P-type 1	Salmonella enterica
A0A7H8U9N0	Magnesium-transporting ATPase, P-type 1	Enterobacter cloacae
A0A7Y7UHD6	Magnesium-transporting ATPase, P-type 1	Lacticaseibacillus rhamnosus
A0ABD4HJF7	Magnesium-transporting ATPase, P-type 1	Enterococcus gallinarum
A0A839A5L7	Magnesium-transporting ATPase, P-type 1	Ruoffia halotolerans
A0A850QIY4	Magnesium-transporting ATPase, P-type 1	Undibacterium oligocarboniphilum
A0AAP9R039	Magnesium-transporting ATPase, P-type 1	Klebsiella aerogenes
A0AAP9QVW3	Magnesium-transporting ATPase, P-type 1	Klebsiella aerogenes
A0A7H9K736	Magnesium-transporting ATPase, P-type 1	Escherichia marmotae
A0A7L6L746	Magnesium-transporting ATPase, P-type 1	Escherichia marmotae
A0A7W3AHV6	Magnesium-transporting ATPase, P-type 1	Escherichia marmotae
A0AAE7GRL1	Magnesium-transporting ATPase, P-type 1	Citrobacter freundii
A0AAP9QFQ2	Magnesium-transporting ATPase, P-type 1	Citrobacter freundii
A0ABD7B2X9	Magnesium-transporting ATPase, P-type 1	Citrobacter freundii
A0A7W3H934	Magnesium-transporting ATPase, P-type 1	Citrobacter freundii
A0A5D1W4K0	Magnesium-transporting ATPase, P-type 1	Klebsiella grimontii
A0A7H9GEK0	Magnesium-transporting ATPase, P-type 1	Klebsiella grimontii
A0A7W3DC85	Magnesium-transporting ATPase, P-type 1	Enterobacter asburiae
A0A7L5X3U5	Magnesium-transporting ATPase, P-type 1	Escherichia marmotae
A0A7L9MGF5	Magnesium-transporting ATPase, P-type 1	Brucella suis bv. 4
A0A7H8MXR6	Magnesium-transporting ATPase, P-type 1	Streptomyces microflavus
A0A7H8NI82	Magnesium-transporting ATPase, P-type 1	Streptomyces buecherae
A0A6N1AG91	Magnesium-transporting ATPase, P-type 1	Azospirillum oryzae
A0A9E6TXS2	Magnesium-transporting ATPase, P-type 1	Pseudomonas xantholysinigenes
A0A9E6NL73	Magnesium-transporting ATPase, P-type 1	Pseudomonas zeae
A0A9E6TPW5	Magnesium-transporting ATPase, P-type 1	Pseudomonas vanderleydeniana
A0A9E6PRP4	Magnesium-transporting ATPase, P-type 1	Pseudomonas vanderleydeniana
A0A923G584	Magnesium-transporting ATPase, P-type 1	Pseudomonas peradeniyensis
A0A9E6P420	Magnesium-transporting ATPase, P-type 1	Pseudomonas hamedanensis
A0A923JG40	Magnesium-transporting ATPase, P-type 1	Pseudomonas khorasanensis
A0A8I0CW55	Magnesium-transporting ATPase, P-type 1	Pseudomonas tritici
A0A8H9YX43	Magnesium-transporting ATPase, P-type 1	Pseudomonas tritici
A0A8I0CXI8	Magnesium-transporting ATPase, P-type 1	Pseudomonas tritici
A0ABX8Q3J9	Magnesium-transporting ATPase, P-type 1	Pseudomonas tensinigenes
A0A7Y6NHL7	Magnesium-transporting ATPase, P-type 1	Pantoea brenneri
A0A973WS10	Magnesium-transporting ATPase, P-type 1	Bradyrhizobium quebecense
A0A7Y6UQE9	Magnesium-transporting ATPase, P-type 1	Ensifer oleiphilus
A0A7Y8RM34	Magnesium-transporting ATPase, P-type 1	Pseudomonas allii
A0A7Y8RLD3	Magnesium-transporting ATPase, P-type 1	Pseudomonas allii
A0A897N2F5	Cation transport ATPase	Halapricum desulfuricans
A0A897NJT5	Cation transport ATPase	Halapricum desulfuricans
A0A7G5EFY5	Magnesium-transporting ATPase, P-type 1	Comamonas piscis
A0A7G5EA21	Magnesium-transporting ATPase, P-type 1	Sphingobacterium paramultivorum
A0A7G5DXN7	Magnesium-transporting ATPase, P-type 1	Sphingobacterium paramultivorum
A0A853HNA6	Magnesium-transporting ATPase, P-type 1	Cronobacter sakazakii
A0A7H9FDV9	Magnesium-transporting ATPase, P-type 1	Streptococcus oralis subsp. oralis
A0A7L6WK14	Magnesium-transporting ATPase, P-type 1	Streptococcus salivarius
A0A7H9FH78	Magnesium-transporting ATPase, P-type 1	Streptococcus oralis subsp. oralis
A0A851HAE5	Magnesium-transporting ATPase, P-type 1	Candidatus Phytoplasma pruni
A0ABD7EJ84	Magnesium-transporting ATPase, P-type 1	Aeromonas jandaei
A0A850ELV0	Magnesium-transporting ATPase, P-type 1	Paenibacillus agri
A0ABQ1EKI9	Magnesium-transporting ATPase, P-type 1	Hydrangea phyllody phytoplasma
A0A7W1T6B1	Magnesium-transporting ATPase, P-type 1	Listeria rustica
A0A6M8B5Q1	Magnesium-transporting ATPase, P-type 1	Thermoleptolyngbya sichuanensis A183
A0A7T5VD04	Magnesium-transporting ATPase, P-type 1	Desulfobulbus oligotrophicus
A0A7Y4MVG2	Magnesium-transporting ATPase, P-type 1	Myxococcus xanthus
A0A7Y4JVI1	Magnesium-transporting ATPase, P-type 1	Corallococcus exercitus
A0A7Y6DKC5	Magnesium-translocating P-type ATPase	Pseudomonas corrugata
A0AA96Y681	Magnesium-transporting ATPase, P-type 1	Thermoleptolyngbya oregonensis NK1-22
A0AA97BC35	Magnesium-transporting ATPase, P-type 1	Thermoleptolyngbya oregonensis NK1-22
I2NKQ1	Magnesium-transporting ATPase, P-type 1	Streptococcus parasanguinis F0449
I0RB10	Magnesium-transporting ATPase, P-type 1	Lachnoanaerobaculum saburreum F0468
F5VUR3	Magnesium-transporting ATPase, P-type 1	Streptococcus oralis SK255
F5VXP2	Magnesium-transporting ATPase, P-type 1	Streptococcus infantis SK1076
F9LYZ4	Magnesium-transporting ATPase, P-type 1	Streptococcus mitis bv. 2 str. SK95
A0AAV3EF11	Magnesium-transporting ATPase, P-type 1	Streptococcus cristatus ATCC 51100
F9HBN4	Magnesium-transporting ATPase, P-type 1	Streptococcus mitis SK1073
F9Q3J5	Magnesium-transporting ATPase, P-type 1	Streptococcus oralis SK313
E3CG95	Magnesium-transporting ATPase, P-type 1	Streptococcus parasanguinis F0405
A0ABC9P6J0	Magnesium-transporting ATPase, P-type 1	Enterococcus faecalis TX0630
A0ABC9P6I2	Magnesium-transporting ATPase, P-type 1	Enterococcus faecalis TX0630
A0A125W1T5	Magnesium-transporting ATPase, P-type 1	Enterococcus faecalis TX4248
A0A125W223	Magnesium-transporting ATPase, P-type 1	Enterococcus faecalis TX4248
E7MQW8	Magnesium-transporting ATPase, P-type 1	Solobacterium moorei F0204
A0ABN0CFT5	Magnesium-transporting ATPase, P-type 1	Streptococcus vestibularis ATCC 49124
[truncated: 450 more rows]
